# Supplementary material for: Relative Age Effect in Canadian Hockey: Prevalence, Perceived Competence and Performance
Source: Front Sports Act Living. 2021 Mar 4;3:622590. doi: 10.3389/fspor.2021.622590 (PMC7969529; doi:10.3389/fspor.2021.622590)
Supplement: Supplementary file 1 [file Data_Sheet_1.CSV]

V1	League	PAYS	Position	Season	GP	EV_G	EV_A1	EV_A2	EV_P1	PP_G	PP_A1	PP_A2	PP_P1	EV_ratio	G_ratio_P1	Pts	Pts_ev_ratio	PP_ratio	Birth	Quartile	Age_sept	Age_dec	height	VAR00002	VAR00003	weight	shoots	draft__yr	round	selected	dr_STATUS	height_metric_2	height_metric_3	height_CM
2	OHL	CAN	D	2019	54	12	12	13	24	8	10	5	18	57,14	47,62	60	61,6666666666667	38,3333333333333	8/15/2000	3	19,08	19,38	6	6	72	181	R	2018	1	CHI	2	72	180	182,88
3	OHL	CAN	F	2019	69	13	18	10	31	3	2	4	5	86,11	44,44	50	82	18	2/24/2000	1	19,56	19,85	5,1	5,1	61	177	L	2018			1	61,2	153	154,94
4	OHL	CAN	F	2019	65	32	14	8	46	3	11	10	14	76,67	58,33	78	69,2307692307692	30,7692307692308	5/11/1999	2	20,34	20,64	6,04	6,4	76	200	L	2017	4	CGY	2	72,48	181,2	193,04
5	OHL	CAN	F	2019	65	20	12	5	32	3	6	6	9	78,05	56,1	52	71,1538461538462	28,8461538461538	2/26/1998	1	21,55	21,85	5,09	5,9	69	166	R	2016			1	61,08	152,7	175,26
6	OHL	CAN	F	2019	63	4	6	0	10	2	2	0	4	71,43	42,86	14	71,4285714285714	28,5714285714286	6/7/2001	2	18,27	18,57	6,01	6,1	73	173	R	2019			1	72,12	180,3	185,42
7	OHL	CAN	D	2019	63	4	5	2	9	5	1	1	6	60	60	18	61,1111111111111	38,8888888888889	1/13/2000	1	19,67	19,97	6,01	6,1	73	186	L	2018			1	72,12	180,3	185,42
8	OHL	CAN	F	2019	66	13	6	8	19	1	1	1	2	90,48	66,67	30	90	10	9/23/1999	3	19,98	20,27	6,01	6,1	73	185	R	2018			1	72,12	180,3	185,42
9	OHL	CAN	F	2019	68	19	11	9	30	5	6	10	11	73,17	58,54	60	65	35	6/15/2000	2	19,25	19,54	5,08	5,8	68	185	R	2018	4	LAK	2	60,96	152,4	172,72
10	OHL	CAN	F	2019	66	12	9	13	21	0	2	2	2	91,3	52,17	38	89,4736842105263	10,5263157894737	12/21/2001	4	17,73	18,03	5,1	5,1	61	165	L	2020			1	61,2	153	154,94
11	OHL	CAN	F	2019	63	25	26	10	51	11	12	16	23	68,92	48,65	100	61	39	1/2/2000	1	19,7	20	6	6	72	180	R	2018	2	LAK	2	72	180	182,88
12	OHL	CAN	F	2019	64	26	23	9	49	12	7	4	19	72,06	55,88	81	71,6049382716049	28,3950617283951	2/17/1998	1	21,58	21,87	5,1	5,1	61	204	L	2016			1	61,2	153	154,94
13	OHL	CAN	F	2019	68	17	16	13	33	2	6	1	8	80,49	46,34	55	83,6363636363636	16,3636363636364	10/18/1998	4	20,91	21,2	5,11	5,11	71	185	L	2017			1	61,32	153,3	180,34
14	OHL	CAN	D	2019	25	3	2	2	5	0	0	1	0	100	60	8	87,5	12,5	5/29/2002	2	17,29	17,59	6	6	72	179	L	2020			1	72	180	182,88
15	OHL	CAN	D	2019	66	5	10	11	15	4	1	3	5	75	45	34	76,4705882352941	23,5294117647059	8/6/2000	3	19,11	19,4	6,04	6,4	76	207	R	2018	3	DET	2	72,48	181,2	193,04
16	OHL	CAN	F	2019	31	8	8	1	16	2	4	7	6	72,73	45,45	30	56,6666666666667	43,3333333333333	9/13/1999	3	20,01	20,3	6,02	6,2	74	185	L	2017	2	OTT	2	72,24	180,6	187,96
17	OHL	CAN	F	2019	53	10	2	7	12	0	2	0	2	85,71	71,43	21	90,4761904761905	9,52380952380952	9/15/2000	3	19	19,29	5,11	5,11	71	170	L	2019			1	61,32	153,3	180,34
18	OHL	CAN	F	2019	56	7	1	8	8	0	0	0	0	100	87,5	16	100	0	11/19/2001	4	17,82	18,12	6	6	72	172	L	2020			1	72	180	182,88
19	OHL	CAN	F	2019	68	3	4	7	7	0	0	0	0	100	42,86	14	100	0	1/7/1999	1	20,69	20,98	6	6	72	183	L	2017			1	72	180	182,88
20	OHL	CAN	D	2019	55	3	2	0	5	2	2	2	4	55,56	55,56	11	45,4545454545455	54,5454545454545	2/14/2001	1	18,59	18,88	5,07	5,7	67	184	L	2019			1	60,84	152,1	170,18
21	OHL	CAN	F	2019	61	5	7	5	12	5	6	1	11	52,17	43,48	29	58,6206896551724	41,3793103448276	8/17/1999	3	20,08	20,37	6,01	6,1	73	170	L	2017	3	TBL	2	72,12	180,3	185,42
22	OHL	CAN	F	2019	62	13	14	2	27	4	3	5	7	79,41	50	41	70,7317073170732	29,2682926829268	6/25/1999	2	20,22	20,52	6,03	6,3	75	200	L	2017	4	STL	2	72,36	180,9	190,5
23	OHL	CAN	F	2019	62	23	19	8	42	10	4	4	14	75	58,93	68	73,5294117647059	26,4705882352941	2/14/2000	1	19,59	19,88	5,11	5,11	71	188	L	2018	4	MTL	2	61,32	153,3	180,34
24	OHL	CAN	F	2019	43	4	6	2	10	0	0	0	0	100	40	12	100	0	8/16/2000	3	19,08	19,38	6,02	6,2	74	177	L	2018			1	72,24	180,6	187,96
25	OHL	CAN	D	2019	53	3	4	8	7	0	0	0	0	100	42,86	15	100	0	8/24/2001	3	18,06	18,35	6	6	72	202	R	2019			1	72	180	182,88
26	OHL	CAN	D	2019	57	2	4	1	6	0	4	4	4	60	20	15	46,6666666666667	53,3333333333333	3/18/2001	1	18,49	18,79	5,1	5,1	61	169	L	2019			1	61,2	153	154,94
27	OHL	CAN	D	2019	49	1	5	4	6	1	0	0	1	85,71	28,57	11	90,9090909090909	9,09090909090909	6/16/1999	2	20,25	20,54	6,01	6,1	73	191	L	2017			1	72,12	180,3	185,42
28	OHL	CAN	F	2019	68	32	14	8	46	10	7	8	17	73,02	66,67	79	68,3544303797468	31,6455696202532	3/5/1998	1	21,53	21,82	5,11	5,11	71	171	L	2016	6	PHI	2	61,32	153,3	180,34
29	OHL	CAN	F	2019	60	3	6	3	9	0	2	1	2	81,82	27,27	15	80	20	12/6/2001	4	17,78	18,07	6,05	6,5	77	204	L	2020			1	72,6	181,5	195,58
30	OHL	CAN	F	2019	66	13	11	7	24	0	1	2	1	96	52	34	91,1764705882353	8,82352941176471	2/5/2002	1	17,61	17,91	5,1	5,1	61	178	L	2020			1	61,2	153	154,94
31	OHL	CAN	D	2019	59	2	0	1	2	0	0	0	0	100	100	3	100	0	1/30/2001	1	18,63	18,92	6,02	6,2	74	195	L	2019			1	72,24	180,6	187,96
32	OHL	CAN	F	2019	67	31	19	8	50	19	9	15	28	64,1	64,1	101	57,4257425742574	42,5742574257426	6/26/2001	2	18,22	18,51	6,02	6,2	74	185	L	2019			1	72,24	180,6	187,96
33	OHL	CAN	D	2019	65	2	4	5	6	0	0	0	0	100	33,33	11	100	0	1/12/2001	1	18,68	18,97	6,03	6,3	75	199	L	2019			1	72,36	180,9	190,5
34	OHL	CAN	F	2019	66	17	29	19	46	5	6	8	11	80,7	38,6	84	77,3809523809524	22,6190476190476	3/7/1999	1	20,52	20,82	6	6	72	171	L	2017			1	72	180	182,88
35	OHL	CAN	D	2019	68	3	5	8	8	0	0	0	0	100	37,5	16	100	0	4/30/1998	2	21,38	21,67	6,04	6,4	76	204	L	2016	7	BUF	2	72,48	181,2	193,04
36	OHL	CAN	F	2019	64	7	5	2	12	0	1	3	1	92,31	53,85	18	77,7777777777778	22,2222222222222	10/10/2002	4	16,93	17,23	5,09	5,9	69	160	R	2021			1	61,08	152,7	175,26
37	OHL	CAN	F	2019	65	17	11	9	28	4	0	2	4	87,5	65,63	43	86,046511627907	13,953488372093	2/18/2000	1	19,58	19,87	5,08	5,8	68	189	L	2018			1	60,96	152,4	172,72
38	OHL	CAN	F	2019	39	13	13	12	26	8	9	5	17	60,47	48,84	60	63,3333333333333	36,6666666666667	6/9/2000	2	19,27	19,56	6,01	6,1	73	191	L	2018	1	ARI	2	72,12	180,3	185,42
39	OHL	CAN	F	2019	57	2	0	2	2	3	0	1	3	40	100	8	50	50	1/6/1999	1	20,69	20,99	5,11	5,11	71	180	L	2017			1	61,32	153,3	180,34
40	OHL	CAN	F	2019	62	18	7	4	25	9	6	5	15	62,5	67,5	49	59,1836734693878	40,8163265306122	3/27/1998	1	21,47	21,76	5,11	5,11	71	186	L	2016			1	61,32	153,3	180,34
41	OHL	CAN	F	2019	68	22	29	9	51	17	15	4	32	61,45	46,99	96	62,5	37,5	2/26/1999	1	20,55	20,85	6	6	72	194	L	2017	7	VGK	2	72	180	182,88
42	OHL	CAN	F	2019	13	0	2	0	2	0	0	0	0	100	0	2	100	0	8/9/2002	3	17,1	17,39	5,09	5,9	69	160	R	2020			1	61,08	152,7	175,26
43	OHL	CAN	D	2019	66	5	6	7	11	5	5	5	10	52,38	47,62	33	54,5454545454545	45,4545454545455	3/25/2001	1	18,47	18,77	5,11	5,11	71	185	R	2019			1	61,32	153,3	180,34
44	OHL	CAN	F	2019	68	12	12	4	24	0	0	1	0	100	50	29	96,551724137931	3,44827586206897	3/22/2000	1	19,48	19,78	6	6	72	192	L	2018			1	72	180	182,88
45	OHL	CAN	F	2019	67	18	19	8	37	5	5	3	10	78,72	48,94	58	77,5862068965517	22,4137931034483	8/11/2000	3	19,09	19,39	6,02	6,2	74	210	L	2018	5	NYI	2	72,24	180,6	187,96
46	OHL	CAN	F	2019	52	2	5	3	7	0	1	0	1	87,5	25	11	90,9090909090909	9,09090909090909	4/3/2000	2	19,45	19,74	6,02	6,2	74	198	R	2018			1	72,24	180,6	187,96
47	OHL	CAN	F	2019	66	25	7	9	32	4	3	1	7	82,05	74,36	49	83,6734693877551	16,3265306122449	7/5/2001	3	18,19	18,49	6,03	6,3	75	185	L	2019			1	72,36	180,9	190,5
48	OHL	CAN	D	2019	62	11	15	16	26	8	12	8	20	56,52	41,3	70	60	40	1/24/2000	1	19,64	19,94	6,03	6,3	75	190	R	2018	2	NYI	2	72,36	180,9	190,5
49	OHL	CAN	F	2019	61	21	11	7	32	7	13	3	20	61,54	53,85	62	62,9032258064516	37,0967741935484	1/20/1999	1	20,65	20,95	5,11	5,11	71	182	L	2017			1	61,32	153,3	180,34
50	OHL	CAN	D	2019	67	0	5	2	5	1	1	0	2	71,43	14,29	9	77,7777777777778	22,2222222222222	5/14/2000	2	19,34	19,63	5,1	5,1	61	175	L	2018			1	61,2	153	154,94
51	OHL	CAN	F	2019	68	10	8	5	18	1	1	2	2	90	55	27	85,1851851851852	14,8148148148148	12/24/1999	4	19,73	20,02	6	6	72	185	R	2018			1	72	180	182,88
52	OHL	CAN	F	2019	64	12	12	5	24	2	4	2	6	80	46,67	37	78,3783783783784	21,6216216216216	4/18/1999	2	20,41	20,7	5,1	5,1	61	180	L	2017	7	DET	2	61,2	153	154,94
53	OHL	CAN	F	2019	61	13	7	5	20	2	3	3	5	80	60	33	75,7575757575758	24,2424242424242	5/3/2000	2	19,37	19,66	5,08	5,8	68	147	R	2018			1	60,96	152,4	172,72
54	OHL	CAN	D	2019	68	6	13	5	19	5	5	7	10	65,52	37,93	41	58,5365853658537	41,4634146341463	6/6/1999	2	20,28	20,57	6,02	6,2	74	200	R	2017			1	72,24	180,6	187,96
55	OHL	CAN	F	2019	65	13	7	9	20	3	0	4	3	86,96	69,57	36	80,5555555555556	19,4444444444444	12/1/2001	4	17,79	18,08	6,03	6,3	75	184	R	2020			1	72,36	180,9	190,5
56	OHL	CAN	F	2019	68	16	17	10	33	16	14	13	30	52,38	50,79	86	50	50	6/14/1998	2	21,25	21,55	6,02	6,2	74	192	L	2016	5	COL	2	72,24	180,6	187,96
57	OHL	CAN	F	2019	60	17	5	7	22	1	0	1	1	95,65	78,26	31	93,5483870967742	6,45161290322581	3/3/2001	1	18,53	18,83	6	6	72	194	L	2019			1	72	180	182,88
58	OHL	CAN	F	2019	64	11	4	1	15	0	0	0	0	100	73,33	16	100	0	10/9/2001	4	17,93	18,23	6,02	6,2	74	200	R	2020			1	72,24	180,6	187,96
59	OHL	CAN	D	2019	51	1	2	0	3	0	0	0	0	100	33,33	3	100	0	3/27/2001	1	18,47	18,76	5,08	5,8	68	175	R	2019			1	60,96	152,4	172,72
60	OHL	CAN	F	2019	64	4	6	3	10	0	0	0	0	100	40	13	100	0	1/23/2001	1	18,64	18,94	5,09	5,9	69	169	L	2019			1	61,08	152,7	175,26
61	OHL	CAN	F	2019	48	3	5	4	8	0	0	0	0	100	37,5	12	100	0	2/21/2000	1	19,57	19,86	6,03	6,3	75	180	R	2018			1	72,36	180,9	190,5
62	OHL	CAN	F	2019	68	30	13	9	43	12	5	7	17	71,67	70	76	68,4210526315789	31,5789473684211	2/15/1999	1	20,58	20,88	5,09	5,9	69	175	R	2017			1	61,08	152,7	175,26
63	OHL	CAN	F	2019	13	0	0	1	0	0	0	0	0	100	0	1	100	0	6/17/2000	2	19,24	19,54	5,11	5,11	71	213	L	2018			1	61,32	153,3	180,34
64	OHL	CAN	F	2019	31	2	2	1	4	0	0	0	0	100	50	5	100	0	1/8/2001	1	18,69	18,98	6,04	6,4	76	190	R	2019			1	72,48	181,2	193,04
65	OHL	CAN	F	2019	70	10	7	5	17	0	1	0	1	94,44	55,56	23	95,6521739130435	4,34782608695652	2/8/1999	1	20,6	20,9	6,01	6,1	73	188	L	2017			1	72,12	180,3	185,42
66	OHL	CAN	F	2019	68	8	9	6	17	1	0	0	1	94,44	50	24	95,8333333333333	4,16666666666667	10/22/1999	4	19,9	20,19	6,02	6,2	74	200	R	2018			1	72,24	180,6	187,96
67	OHL	CAN	F	2019	25	0	1	2	1	0	0	0	0	100	0	3	100	0	12/8/2001	4	17,77	18,06	6	6	72	178	L	2020			1	72	180	182,88
68	OHL	CAN	F	2019	68	12	10	9	22	0	0	0	0	100	54,55	31	100	0	9/16/1999	3	20	20,29	6	6	72	188	L	2018			1	72	180	182,88
69	OHL	CAN	F	2019	33	6	5	5	11	4	0	2	4	73,33	66,67	22	72,7272727272727	27,2727272727273	6/24/2000	2	19,23	19,52	5,11	5,11	71	163	R	2018	3	MTL	2	61,32	153,3	180,34
70	OHL	CAN	F	2019	48	8	11	4	19	0	0	0	0	100	42,11	23	100	0	4/4/2001	2	18,45	18,74	5,11	5,11	71	180	R	2019			1	61,32	153,3	180,34
71	OHL	CAN	F	2019	64	12	6	2	18	6	0	0	6	75	75	26	76,9230769230769	23,0769230769231	6/9/2002	2	17,27	17,56	6,04	6,4	76	197	R	2020			1	72,48	181,2	193,04
72	OHL	CAN	F	2019	46	0	2	0	2	0	0	0	0	100	0	2	100	0	10/23/2000	4	18,89	19,19	6,01	6,1	73	180	L	2019			1	72,12	180,3	185,42
73	OHL	CAN	F	2019	50	2	2	2	4	0	0	0	0	100	50	6	100	0	7/9/2002	3	17,18	17,48	6,01	6,1	73	174	L	2020			1	72,12	180,3	185,42
74	OHL	CAN	D	2019	49	1	5	3	6	0	0	1	0	100	16,67	10	90	10	10/28/2001	4	17,88	18,18	6,02	6,2	74	181	L	2020			1	72,24	180,6	187,96
75	OHL	CAN	F	2019	54	3	5	4	8	0	0	0	0	100	37,5	12	100	0	2/14/2002	1	17,59	17,88	6,01	6,1	73	180	L	2020			1	72,12	180,3	185,42
76	OHL	CAN	D	2019	66	2	6	10	8	0	3	1	3	72,73	18,18	22	81,8181818181818	18,1818181818182	1/15/2000	1	19,67	19,96	6,03	6,3	75	179	L	2018			1	72,36	180,9	190,5
77	OHL	CAN	F	2019	26	0	0	0	0	0	0	0	0	100	0	0			2/15/2001	1	18,58	18,88	6	6	72	176	L	2019			1	72	180	182,88
78	OHL	CAN	F	2019	65	19	14	7	33	1	4	2	5	86,84	52,63	47	85,1063829787234	14,8936170212766	1/21/1999	1	20,65	20,94	5,09	5,9	69	175	L	2017			1	61,08	152,7	175,26
79	OHL	CAN	F	2019	68	8	5	0	13	0	0	0	0	100	61,54	13	100	0	4/17/2000	2	19,41	19,71	6,01	6,1	73	192	R	2018			1	72,12	180,3	185,42
80	OHL	CAN	F	2019	68	11	18	3	29	8	8	6	16	64,44	42,22	54	59,2592592592593	40,7407407407407	2/18/2000	1	19,58	19,87	5,11	5,11	71	176	R	2018			1	61,32	153,3	180,34
81	OHL	CAN	D	2019	49	0	1	2	1	0	0	1	0	100	0	4	75	25	6/11/2002	2	17,26	17,56	5,08	5,8	68	167	L	2020			1	60,96	152,4	172,72
82	OHL	CAN	F	2019	64	8	4	2	12	0	0	0	0	100	66,67	14	100	0	6/24/1998	2	21,23	21,52	5,08	5,8	68	171	R	2016			1	60,96	152,4	172,72
83	OHL	CAN	F	2019	49	10	7	2	17	0	0	1	0	100	58,82	20	95	5	5/31/2000	2	19,29	19,58	6,01	6,1	73	182	L	2018			1	72,12	180,3	185,42
84	OHL	CAN	F	2019	11	2	3	3	5	0	0	2	0	100	40	10	80	20	8/21/1998	3	21,07	21,36	5,11	5,11	71	150	L	2016			1	61,32	153,3	180,34
85	OHL	CAN	D	2019	66	0	7	8	7	0	0	0	0	100	0	15	100	0	5/29/1999	2	20,29	20,59	6,04	6,4	76	218	R	2017			1	72,48	181,2	193,04
86	OHL	CAN	F	2019	68	16	15	3	31	8	1	3	9	77,5	60	46	73,9130434782609	26,0869565217391	3/27/1998	1	21,47	21,76	6,02	6,2	74	210	R	2016	5	TBL	2	72,24	180,6	187,96
87	OHL	CAN	F	2019	63	12	8	11	20	3	1	4	4	83,33	62,5	39	79,4871794871795	20,5128205128205	2/1/2001	1	18,62	18,92	5,11	5,11	71	183	L	2019			1	61,32	153,3	180,34
88	OHL	CAN	D	2019	68	0	3	7	3	0	0	0	0	100	0	10	100	0	5/9/1998	2	21,35	21,64	6	6	72	190	R	2016			1	72	180	182,88
89	OHL	CAN	D	2019	68	4	7	12	11	3	1	5	4	73,33	46,67	32	71,875	28,125	2/13/1998	1	21,59	21,88	6,02	6,2	74	195	L	2016	5	VAN	2	72,24	180,6	187,96
90	OHL	CAN	F	2019	61	23	14	6	37	10	10	3	20	64,91	57,89	66	65,1515151515152	34,8484848484849	7/6/1998	3	21,19	21,49	5,09	5,9	69	176	R	2016			1	61,08	152,7	175,26
91	OHL	CAN	F	2019	52	20	14	6	34	10	5	5	15	69,39	61,22	60	66,6666666666667	33,3333333333333	6/1/1999	2	20,29	20,58	6,01	6,1	73	200	R	2017			1	72,12	180,3	185,42
92	OHL	CAN	D	2019	60	5	6	10	11	0	0	0	0	100	45,45	21	100	0	8/23/1999	3	20,06	20,36	6,02	6,2	74	201	R	2017	5	DET	2	72,24	180,6	187,96
93	OHL	CAN	F	2019	65	16	8	12	24	10	6	4	16	60	65	56	64,2857142857143	35,7142857142857	6/13/2001	2	18,26	18,55	5,11	5,11	71	185	R	2019			1	61,32	153,3	180,34
94	OHL	CAN	F	2019	63	29	17	9	46	8	6	5	14	76,67	61,67	74	74,3243243243243	25,6756756756757	1/1/2002	1	17,71	18	5,1	5,1	61	180	L	2020			1	61,2	153	154,94
95	OHL	CAN	F	2019	68	21	10	7	31	6	4	3	10	75,61	65,85	51	74,5098039215686	25,4901960784314	6/18/1999	2	20,24	20,54	6,03	6,3	75	221	R	2017			1	72,36	180,9	190,5
96	OHL	CAN	F	2019	62	6	2	2	8	0	0	1	0	100	75	11	90,9090909090909	9,09090909090909	4/21/1999	2	20,4	20,69	6	6	72	167	L	2017			1	72	180	182,88
97	OHL	CAN	F	2019	68	10	12	11	22	8	2	4	10	68,75	56,25	47	70,2127659574468	29,7872340425532	4/25/2001	2	18,39	18,68	6,03	6,3	75	175	R	2019			1	72,36	180,9	190,5
98	OHL	CAN	F	2019	63	17	15	9	32	5	1	0	6	84,21	57,89	47	87,2340425531915	12,7659574468085	4/5/1999	2	20,44	20,74	6,01	6,1	73	188	R	2017			1	72,12	180,3	185,42
99	OHL	CAN	D	2019	60	3	4	6	7	2	0	0	2	77,78	55,56	15	86,6666666666667	13,3333333333333	10/21/2001	4	17,9	18,19	6,01	6,1	73	180	R	2020			1	72,12	180,3	185,42
100	OHL	CAN	D	2019	68	6	6	3	12	4	7	5	11	52,17	43,48	31	48,3870967741936	51,6129032258064	8/7/2000	3	19,11	19,4	6,02	6,2	74	193	R	2018	5	VGK	2	72,24	180,6	187,96
101	OHL	CAN	F	2019	67	25	21	5	46	10	6	4	16	74,19	56,45	71	71,830985915493	28,169014084507	1/15/2001	1	18,67	18,96	6	6	72	170	L	2019			1	72	180	182,88
102	OHL	CAN	F	2019	14	3	2	0	5	0	1	1	1	83,33	50	7	71,4285714285714	28,5714285714286	2/22/2000	1	19,56	19,86	6,04	6,4	76	208	R	2018			1	72,48	181,2	193,04
103	OHL	CAN	D	2019	47	0	2	5	2	0	1	3	1	66,67	0	11	63,6363636363636	36,3636363636364	3/9/1999	1	20,52	20,81	6	6	72	204	L	2017			1	72	180	182,88
104	OHL	CAN	F	2019	54	6	9	1	15	0	0	0	0	100	40	16	100	0	2/10/2001	1	18,6	18,89	6,02	6,2	74	170	L	2019			1	72,24	180,6	187,96
105	OHL	CAN	F	2019	66	19	16	4	35	7	4	2	11	76,09	56,52	52	75	25	3/6/2000	1	19,53	19,82	6,09	6,9	81	250	L	2018	4	DAL	2	73,08	182,7	205,74
106	OHL	CAN	F	2019	64	9	3	2	12	4	1	1	5	70,59	76,47	20	70	30	2/4/1999	1	20,61	20,91	6,01	6,1	73	206	L	2017			1	72,12	180,3	185,42
107	OHL	CAN	F	2019	64	9	6	3	15	2	1	2	3	83,33	61,11	23	78,2608695652174	21,7391304347826	1/18/2001	1	18,66	18,95	6	6	72	180	L	2019			1	72	180	182,88
108	OHL	CAN	F	2019	67	22	9	7	31	6	2	2	8	79,49	71,79	48	79,1666666666667	20,8333333333333	3/3/2000	1	19,53	19,83	5,1	5,1	61	185	L	2018	5	MIN	2	61,2	153	154,94
109	OHL	CAN	F	2019	53	14	7	3	21	3	1	0	4	84	68	28	85,7142857142857	14,2857142857143	2/10/1999	1	20,6	20,89	5,07	5,7	67	174	R	2017			1	60,84	152,1	170,18
110	OHL	CAN	D	2019	54	4	3	7	7	0	1	0	1	87,5	50	15	93,3333333333333	6,66666666666667	4/29/1999	2	20,38	20,67	6,06	6,6	78	210	R	2017	7	BOS	2	72,72	181,8	198,12
111	OHL	CAN	F	2019	63	4	7	4	11	0	0	0	0	100	36,36	15	100	0	4/8/2001	2	18,44	18,73	6,01	6,1	73	154	L	2019			1	72,12	180,3	185,42
112	OHL	CAN	F	2019	67	15	10	8	25	5	2	5	7	78,13	62,5	45	73,3333333333333	26,6666666666667	1/26/2001	1	18,64	18,93	5,09	5,9	69	178	L	2019			1	61,08	152,7	175,26
113	OHL	CAN	D	2019	13	0	1	0	1	0	0	0	0	100	0	1	100	0	3/27/2001	1	18,47	18,76	5,11	5,11	71	165	L	2019			1	61,32	153,3	180,34
114	OHL	CAN	F	2019	44	5	1	2	6	1	0	0	1	85,71	85,71	9	88,8888888888889	11,1111111111111	5/18/1999	2	20,33	20,62	6,05	6,5	77	212	L	2017			1	72,6	181,5	195,58
115	OHL	CAN	D	2019	56	4	4	5	8	1	0	0	1	88,89	55,56	14	92,8571428571429	7,14285714285714	10/22/2002	4	16,9	17,19	6,02	6,2	74	173	L	2021			1	72,24	180,6	187,96
116	OHL	CAN	F	2019	66	11	17	6	28	4	6	8	10	73,68	39,47	52	65,3846153846154	34,6153846153846	12/20/2000	4	18,74	19,03	6,02	6,2	74	194	L	2019			1	72,24	180,6	187,96
117	OHL	CAN	F	2019	42	6	4	6	10	0	0	0	0	100	60	16	100	0	7/19/2000	3	19,16	19,45	6,05	6,5	77	210	L	2018			1	72,6	181,5	195,58
118	OHL	CAN	F	2019	33	2	0	0	2	0	0	0	0	100	100	2	100	0	2/21/2001	1	18,57	18,86	6,01	6,1	73	177	L	2019			1	72,12	180,3	185,42
119	OHL	CAN	F	2019	65	17	10	4	27	1	0	1	1	96,43	64,29	33	93,9393939393939	6,06060606060606	10/2/1998	4	20,95	21,25	5,1	5,1	61	181	L	2017			1	61,2	153	154,94
120	OHL	CAN	F	2019	43	17	12	7	29	1	1	4	2	93,55	58,06	42	85,7142857142857	14,2857142857143	9/16/1999	3	20	20,29	5,1	5,1	61	178	L	2018			1	61,2	153	154,94
121	OHL	CAN	D	2019	49	1	5	2	6	2	7	2	9	40	20	19	42,1052631578947	57,8947368421053	1/12/2000	1	19,68	19,97	6	6	72	175	R	2018			1	72	180	182,88
122	OHL	CAN	F	2019	62	7	4	1	11	1	0	2	1	91,67	66,67	15	80	20	4/10/2000	2	19,43	19,73	6	6	72	178	R	2018			1	72	180	182,88
123	OHL	CAN	F	2019	68	13	10	7	23	6	1	1	7	76,67	63,33	38	78,9473684210526	21,0526315789474	6/7/2000	2	19,27	19,57	5,11	5,11	71	175	R	2018			1	61,32	153,3	180,34
124	OHL	CAN	D	2019	67	2	18	15	20	3	2	5	5	80	20	45	77,7777777777778	22,2222222222222	1/12/2000	1	19,68	19,97	6,01	6,1	73	188	L	2018	5	WPG	2	72,12	180,3	185,42
125	OHL	CAN	D	2019	27	1	4	4	5	0	4	0	4	55,56	11,11	13	69,2307692307692	30,7692307692308	1/6/2000	1	19,69	19,99	5,11	5,11	71	190	R	2018	5	ARI	2	61,32	153,3	180,34
126	OHL	CAN	F	2019	59	1	1	0	2	1	0	0	1	66,67	66,67	3	66,6666666666667	33,3333333333333	2/19/2001	1	18,57	18,87	6	6	72	175	L	2019			1	72	180	182,88
127	OHL	CAN	F	2019	66	14	19	13	33	0	0	1	0	100	42,42	47	97,8723404255319	2,12765957446809	9/25/1999	3	19,97	20,27	5,1	5,1	61	175	R	2018			1	61,2	153	154,94
128	OHL	CAN	D	2019	50	2	4	1	6	0	0	0	0	100	33,33	7	100	0	8/7/2000	3	19,11	19,4	6,03	6,3	75	215	L	2018			1	72,36	180,9	190,5
129	OHL	CAN	D	2019	59	9	11	11	20	1	3	9	4	83,33	41,67	44	70,4545454545455	29,5454545454545	6/16/1999	2	20,25	20,54	6,02	6,2	74	179	L	2017	3	EDM	2	72,24	180,6	187,96
130	OHL	CAN	F	2019	61	6	8	4	14	4	5	5	9	60,87	43,48	32	56,25	43,75	2/19/1998	1	21,57	21,87	6	6	72	182	R	2016			1	72	180	182,88
131	OHL	CAN	D	2019	62	5	4	9	9	2	2	4	4	69,23	53,85	26	69,2307692307692	30,7692307692308	1/12/2002	1	17,68	17,97	6	6	72	176	L	2020			1	72	180	182,88
132	OHL	CAN	F	2019	55	5	7	7	12	1	1	1	2	85,71	42,86	22	86,3636363636364	13,6363636363636	10/2/1998	4	20,95	21,25	5,1	5,1	61	187	R	2017			1	61,2	153	154,94
133	OHL	CAN	D	2019	51	4	8	8	12	1	1	3	2	85,71	35,71	25	80	20	2/6/1999	1	20,61	20,9	6,03	6,3	75	191	L	2017			1	72,36	180,9	190,5
134	OHL	CAN	D	2019	21	1	1	0	2	0	1	0	1	66,67	33,33	3	66,6666666666667	33,3333333333333	2/2/2001	1	18,62	18,91	5,11	5,11	71	185	R	2019			1	61,32	153,3	180,34
135	OHL	CAN	D	2019	59	2	2	5	4	0	0	0	0	100	50	9	100	0	7/5/2001	3	18,19	18,49	5,11	5,11	71	185	L	2019			1	61,32	153,3	180,34
136	OHL	CAN	F	2019	10	0	0	1	0	0	0	0	0	100	0	1	100	0	9/22/2001	3	17,98	18,28	5,09	5,9	69	145	R	2020			1	61,08	152,7	175,26
137	OHL	CAN	F	2019	26	1	0	0	1	0	0	0	0	100	100	1	100	0	7/22/2000	3	19,15	19,44	6	6	72	180	L	2018			1	72	180	182,88
138	OHL	CAN	F	2019	34	2	1	4	3	0	0	0	0	100	66,67	7	100	0	7/1/2002	3	17,21	17,5	6,01	6,1	73	178	L	2020			1	72,12	180,3	185,42
139	OHL	CAN	F	2019	17	1	1	5	2	0	0	0	0	100	50	7	100	0	4/19/2000	2	19,41	19,7	6	6	72	183	L	2018			1	72	180	182,88
140	OHL	CAN	D	2019	61	6	6	13	12	0	2	5	2	85,71	42,86	32	78,125	21,875	1/23/1999	1	20,64	20,94	5,09	5,9	69	175	L	2017			1	61,08	152,7	175,26
141	OHL	CAN	F	2019	24	8	1	1	9	0	0	0	0	100	88,89	10	100	0	5/30/2001	2	18,29	18,58	6,06	6,6	78	215	R	2019			1	72,72	181,8	198,12
142	OHL	CAN	D	2019	56	0	0	2	0	0	0	0	0	100	0	2	100	0	1/31/2000	1	19,63	19,92	6	6	72	181	R	2018			1	72	180	182,88
143	OHL	CAN	D	2019	63	2	6	5	8	0	0	0	0	100	25	13	100	0	1/7/2000	1	19,69	19,98	6,01	6,1	73	180	R	2018			1	72,12	180,3	185,42
144	OHL	CAN	F	2019	68	13	14	7	27	0	0	3	0	100	48,15	37	91,8918918918919	8,10810810810811	3/19/2001	1	18,49	18,78	5,1	5,1	61	166	L	2019			1	61,2	153	154,94
145	OHL	CAN	F	2019	45	1	3	4	4	1	3	2	4	50	25	14	57,1428571428571	42,8571428571429	4/4/2000	2	19,45	19,74	5,08	5,8	68	166	L	2018			1	60,96	152,4	172,72
146	OHL	CAN	F	2019	67	11	16	11	27	0	2	3	2	93,1	37,93	43	88,3720930232558	11,6279069767442	4/23/1998	2	21,39	21,69	6,02	6,2	74	185	L	2016			1	72,24	180,6	187,96
147	OHL	CAN	F	2019	67	15	13	8	28	2	1	1	3	90,32	54,84	40	90	10	12/17/2000	4	18,74	19,04	6	6	72	196	R	2019			1	72	180	182,88
148	OHL	CAN	F	2019	68	6	3	6	9	2	6	2	8	52,94	47,06	25	60	40	3/2/2001	1	18,54	18,83	5,11	5,11	71	154	L	2019			1	61,32	153,3	180,34
149	OHL	CAN	F	2019	15	5	0	0	5	0	0	0	0	100	100	5	100	0	8/30/2002	3	17,04	17,33	5,1	5,1	61	175	R	2020			1	61,2	153	154,94
150	OHL	CAN	F	2019	68	24	18	7	42	6	3	1	9	82,35	58,82	59	83,0508474576271	16,9491525423729	3/20/2001	1	18,49	18,78	6,02	6,2	74	212	L	2019			1	72,24	180,6	187,96
151	OHL	CAN	D	2019	45	9	11	6	20	6	11	7	17	54,05	40,54	50	52	48	10/20/1999	4	19,9	20,2	6,02	6,2	74	198	R	2018	1	EDM	2	72,24	180,6	187,96
152	OHL	CAN	D	2019	61	0	4	0	4	0	0	0	0	100	0	4	100	0	3/14/2001	1	18,5	18,8	6,06	6,6	78	203	L	2019			1	72,72	181,8	198,12
153	OHL	CAN	F	2019	60	5	14	5	19	0	0	2	0	100	26,32	26	92,3076923076923	7,69230769230769	6/20/2002	2	17,24	17,53	6	6	72	155	L	2020			1	72	180	182,88
154	OHL	CAN	D	2019	63	5	7	13	12	1	2	1	3	80	40	29	86,2068965517241	13,7931034482759	1/27/1999	1	20,63	20,93	6,07	6,7	79	224	L	2017	5	TOR	2	72,84	182,1	200,66
155	OHL	CAN	F	2019	32	4	0	1	4	0	2	0	2	66,67	66,67	7	71,4285714285714	28,5714285714286	12/12/2001	4	17,76	18,05	6,01	6,1	73	186	L	2020			1	72,12	180,3	185,42
156	OHL	CAN	F	2019	64	16	16	14	32	4	2	3	6	84,21	52,63	55	83,6363636363636	16,3636363636364	8/5/1998	3	21,11	21,41	5,09	5,9	69	158	L	2016			1	61,08	152,7	175,26
157	OHL	CAN	D	2019	44	1	0	3	1	0	0	0	0	100	100	4	100	0	9/25/2002	3	16,97	17,27	6,02	6,2	74	200	L	2021			1	72,24	180,6	187,96
158	OHL	CAN	F	2019	68	16	17	8	33	11	4	2	15	68,75	56,25	58	70,6896551724138	29,3103448275862	6/9/1999	2	20,27	20,56	6,03	6,3	75	185	L	2017			1	72,36	180,9	190,5
159	OHL	CAN	D	2019	29	3	0	1	3	0	0	0	0	100	100	4	100	0	1/30/2002	1	17,63	17,92	5,1	5,1	61	167	R	2020			1	61,2	153	154,94
160	OHL	CAN	D	2019	68	5	12	14	17	6	6	3	12	58,62	37,93	46	67,3913043478261	32,6086956521739	2/21/2000	1	19,57	19,86	6,02	6,2	74	195	L	2018	5	WPG	2	72,24	180,6	187,96
161	OHL	CAN	F	2019	55	15	5	5	20	8	0	1	8	71,43	82,14	34	73,5294117647059	26,4705882352941	4/24/2001	2	18,39	18,69	5,11	5,11	71	172	R	2019			1	61,32	153,3	180,34
162	OHL	CAN	F	2019	43	1	0	1	1	0	0	1	0	100	100	3	66,6666666666667	33,3333333333333	2/19/2001	1	18,57	18,87	6	6	72	185	R	2019			1	72	180	182,88
163	OHL	CAN	D	2019	48	1	6	8	7	0	0	1	0	100	14,29	16	93,75	6,25	3/1/2001	1	18,54	18,83	6,01	6,1	73	171	R	2019			1	72,12	180,3	185,42
164	OHL	CAN	F	2019	68	21	16	14	37	12	16	13	28	56,92	50,77	92	55,4347826086957	44,5652173913043	1/1/1999	1	20,71	21	5,11	5,11	71	188	R	2017			1	61,32	153,3	180,34
165	OHL	CAN	F	2019	63	4	4	5	8	0	0	0	0	100	50	13	100	0	5/30/2001	2	18,29	18,58	6,03	6,3	75	209	L	2019			1	72,36	180,9	190,5
166	OHL	CAN	D	2019	68	2	3	7	5	1	0	0	1	83,33	50	13	92,3076923076923	7,69230769230769	2/4/1998	1	21,61	21,91	6,02	6,2	74	205	R	2016			1	72,24	180,6	187,96
167	OHL	CAN	F	2019	56	9	4	7	13	0	0	0	0	100	69,23	20	100	0	2/14/2001	1	18,59	18,88	5,11	5,11	71	169	L	2019			1	61,32	153,3	180,34
168	OHL	CAN	D	2019	46	0	5	8	5	1	0	0	1	83,33	16,67	14	92,8571428571429	7,14285714285714	7/21/1999	3	20,15	20,44	6,02	6,2	74	200	R	2017			1	72,24	180,6	187,96
169	OHL	CAN	F	2019	25	8	6	3	14	0	1	0	1	93,33	53,33	18	94,4444444444444	5,55555555555556	9/24/2001	3	17,98	18,27	5,1	5,1	61	185	L	2020			1	61,2	153	154,94
170	OHL	CAN	D	2019	65	3	4	8	7	0	0	0	0	100	42,86	15	100	0	5/28/2000	2	19,3	19,59	6	6	72	180	L	2018			1	72	180	182,88
171	OHL	CAN	D	2019	65	1	9	8	10	0	0	0	0	100	10	18	100	0	5/3/1999	2	20,37	20,66	6,03	6,3	75	195	L	2017			1	72,36	180,9	190,5
172	OHL	CAN	F	2019	66	27	18	9	45	10	11	6	21	68,18	56,06	81	66,6666666666667	33,3333333333333	3/26/1999	1	20,47	20,76	6,03	6,3	75	224	L	2017			1	72,36	180,9	190,5
173	OHL	CAN	F	2019	68	11	7	4	18	2	3	2	5	78,26	56,52	29	75,8620689655172	24,1379310344828	1/25/2000	1	19,64	19,93	6,01	6,1	73	182	L	2018			1	72,12	180,3	185,42
174	OHL	CAN	D	2019	55	2	3	2	5	0	0	0	0	100	40	7	100	0	5/27/1999	2	20,3	20,59	6,04	6,4	76	185	L	2017			1	72,48	181,2	193,04
175	OHL	CAN	F	2019	57	6	5	1	11	4	2	2	6	64,71	58,82	20	60	40	12/31/1999	4	19,71	20	5,07	5,7	67	168	L	2018			1	60,84	152,1	170,18
176	OHL	CAN	D	2019	19	0	0	1	0	0	0	0	0	100	0	1	100	0	2/13/2002	1	17,59	17,88	6	6	72	180	R	2020			1	72	180	182,88
177	OHL	CAN	F	2019	54	2	4	3	6	0	0	0	0	100	33,33	9	100	0	1/27/2001	1	18,63	18,93	6	6	72	175	R	2019			1	72	180	182,88
178	OHL	CAN	D	2019	64	1	2	6	3	0	0	0	0	100	33,33	9	100	0	11/30/2001	4	17,79	18,08	6,07	6,7	79	181	L	2020			1	72,84	182,1	200,66
179	OHL	CAN	F	2019	58	3	5	4	8	2	1	0	3	72,73	45,45	15	80	20	5/22/2002	2	17,31	17,61	6	6	72	175	L	2020			1	72	180	182,88
180	OHL	CAN	F	2019	68	14	4	5	18	1	3	0	4	81,82	68,18	27	85,1851851851852	14,8148148148148	3/16/1999	1	20,5	20,79	5,11	5,11	71	185	R	2017			1	61,32	153,3	180,34
181	OHL	CAN	F	2019	65	35	14	12	49	12	5	1	17	74,24	71,21	79	77,2151898734177	22,7848101265823	2/15/1999	1	20,58	20,88	6,06	6,6	78	204	L	2017	2	PHI	2	72,72	181,8	198,12
182	OHL	CAN	D	2019	25	0	0	1	0	0	0	0	0	100	0	1	100	0	3/16/2000	1	19,5	19,79	6,01	6,1	73	200	L	2018			1	72,12	180,3	185,42
183	OHL	CAN	D	2019	68	3	4	6	7	0	1	0	1	87,5	37,5	14	92,8571428571429	7,14285714285714	9/28/2001	3	17,96	18,26	6,03	6,3	75	174	L	2020			1	72,36	180,9	190,5
184	OHL	CAN	F	2019	41	16	12	7	28	1	5	4	6	82,35	50	45	77,7777777777778	22,2222222222222	8/31/1999	3	20,04	20,33	6	6	72	194	R	2017	3	MIN	2	72	180	182,88
185	OHL	CAN	D	2019	66	2	7	6	9	2	0	2	2	81,82	36,36	19	78,9473684210526	21,0526315789474	1/23/2000	1	19,64	19,94	6,03	6,3	75	206	L	2018			1	72,36	180,9	190,5
186	OHL	CAN	D	2019	44	3	4	4	7	0	0	0	0	100	42,86	11	100	0	4/20/1998	2	21,4	21,7	5,11	5,11	71	190	L	2016			1	61,32	153,3	180,34
187	OHL	CAN	F	2019	63	4	4	3	8	0	0	0	0	100	50	11	100	0	3/5/1999	1	20,53	20,82	6	6	72	184	L	2017			1	72	180	182,88
188	OHL	CAN	F	2019	59	7	9	7	16	3	1	2	4	80	50	29	79,3103448275862	20,6896551724138	9/19/2001	3	17,99	18,28	5,11	5,11	71	175	R	2020			1	61,32	153,3	180,34
189	OHL	CAN	F	2019	60	18	17	13	35	14	7	7	21	62,5	57,14	76	63,1578947368421	36,8421052631579	2/18/1999	1	20,58	20,87	6,02	6,2	74	175	R	2017	2	BOS	2	72,24	180,6	187,96
190	OHL	CAN	D	2019	52	4	3	4	7	2	1	2	3	70	60	16	68,75	31,25	3/19/2002	1	17,49	17,78	6,01	6,1	73	172	R	2020			1	72,12	180,3	185,42
191	OHL	CAN	F	2019	68	11	13	6	24	1	3	1	4	85,71	42,86	35	85,7142857142857	14,2857142857143	2/24/2000	1	19,56	19,85	6,01	6,1	73	198	R	2018			1	72,12	180,3	185,42
192	OHL	CAN	D	2019	61	4	11	5	15	3	4	2	7	68,18	31,82	29	68,9655172413793	31,0344827586207	9/17/2000	3	18,99	19,29	6	6	72	194	R	2019			1	72	180	182,88
193	OHL	CAN	F	2019	66	5	4	2	9	0	1	0	1	90	50	12	91,6666666666667	8,33333333333333	8/22/2000	3	19,06	19,36	5,11	5,11	71	171	L	2018			1	61,32	153,3	180,34
194	OHL	CAN	D	2019	63	3	6	4	9	0	3	1	3	75	25	17	76,4705882352941	23,5294117647059	3/20/1999	1	20,49	20,78	6	6	72	185	L	2017	5	MIN	2	72	180	182,88
195	OHL	CAN	D	2019	68	6	5	2	11	0	0	0	0	100	54,55	13	100	0	11/22/2000	4	18,81	19,11	6,03	6,3	75	197	L	2019			1	72,36	180,9	190,5
196	OHL	CAN	D	2019	62	1	0	3	1	1	1	2	2	33,33	66,67	8	50	50	4/11/2002	2	17,43	17,72	6,03	6,3	75	188	L	2020			1	72,36	180,9	190,5
197	OHL	CAN	D	2019	59	4	6	13	10	0	1	1	1	90,91	36,36	25	92	8	5/26/1999	2	20,3	20,6	6,03	6,3	75	216	L	2017	7	NAS	2	72,36	180,9	190,5
198	OHL	CAN	F	2019	63	22	9	10	31	8	3	3	11	73,81	71,43	55	74,5454545454545	25,4545454545455	4/15/2002	2	17,42	17,71	5,11	5,11	71	198	R	2020			1	61,32	153,3	180,34
199	OHL	CAN	F	2019	33	9	5	1	14	7	2	0	9	60,87	69,57	24	62,5	37,5	7/25/1999	3	20,14	20,43	5,08	5,8	68	161	R	2017			1	60,96	152,4	172,72
200	OHL	CAN	F	2019	67	8	7	3	15	1	0	0	1	93,75	56,25	19	94,7368421052632	5,26315789473684	1/9/2001	1	18,68	18,98	5,11	5,11	71	164	R	2019			1	61,32	153,3	180,34
201	OHL	CAN	F	2019	61	11	12	7	23	0	4	2	4	85,19	40,74	36	83,3333333333333	16,6666666666667	5/18/1999	2	20,33	20,62	5,11	5,11	71	168	R	2017			1	61,32	153,3	180,34
202	OHL	CAN	D	2019	23	1	1	0	2	0	0	0	0	100	50	2	100	0	8/16/2000	3	19,08	19,38	5,07	5,7	67	160	R	2018			1	60,84	152,1	170,18
203	OHL	CAN	F	2019	68	24	13	8	37	10	2	1	12	75,51	69,39	58	77,5862068965517	22,4137931034483	4/7/1999	2	20,44	20,73	5,1	5,1	61	187	R	2017			1	61,2	153	154,94
204	OHL	CAN	F	2019	65	12	5	8	17	1	0	0	1	94,44	72,22	26	96,1538461538462	3,84615384615385	5/7/2000	2	19,36	19,65	6,03	6,3	75	205	R	2018			1	72,36	180,9	190,5
205	OHL	CAN	D	2019	64	2	5	5	7	1	0	0	1	87,5	37,5	13	92,3076923076923	7,69230769230769	5/1/2000	2	19,37	19,67	5,11	5,11	71	185	L	2018			1	61,32	153,3	180,34
206	OHL	CAN	F	2019	46	1	3	2	4	0	0	0	0	100	25	6	100	0	4/18/2001	2	18,41	18,7	5,09	5,9	69	181	L	2019			1	61,08	152,7	175,26
207	OHL	CAN	F	2019	59	2	4	3	6	0	0	0	0	100	33,33	9	100	0	3/7/2002	1	17,52	17,82	6,01	6,1	73	185	R	2020			1	72,12	180,3	185,42
208	OHL	CAN	D	2019	66	2	3	5	5	3	7	3	10	33,33	33,33	23	43,4782608695652	56,5217391304348	3/26/1999	1	20,47	20,76	6,02	6,2	74	192	L	2017			1	72,24	180,6	187,96
209	OHL	CAN	F	2019	62	15	4	3	19	0	0	0	0	100	78,95	22	100	0	1/18/2002	1	17,66	17,95	5,11	5,11	71	153	L	2020			1	61,32	153,3	180,34
210	OHL	CAN	D	2019	63	5	11	8	16	2	4	10	6	72,73	31,82	40	60	40	4/8/2002	2	17,44	17,73	5,11	5,11	71	165	R	2020			1	61,32	153,3	180,34
211	OHL	CAN	F	2019	37	7	14	2	21	3	4	2	7	75	35,71	32	71,875	28,125	2/26/2001	1	18,55	18,85	5,1	5,1	61	171	L	2019			1	61,2	153	154,94
212	OHL	CAN	F	2019	27	12	7	5	19	1	2	3	3	86,36	59,09	30	80	20	9/15/2000	3	19	19,29	6,01	6,1	73	180	L	2019	3	ARI	2	72,12	180,3	185,42
213	OHL	CAN	F	2019	26	8	4	4	12	3	0	0	3	80	73,33	19	84,2105263157895	15,7894736842105	9/25/2001	3	17,97	18,27	6,02	6,2	74	192	R	2020			1	72,24	180,6	187,96
214	OHL	CAN	F	2019	62	27	25	10	52	17	16	18	33	61,18	51,76	113	54,8672566371681	45,1327433628319	7/22/1999	3	20,15	20,44	6,02	6,2	74	200	L	2017	2	DAL	2	72,24	180,6	187,96
215	OHL	CAN	F	2019	68	15	18	2	33	4	3	2	7	82,5	47,5	44	79,5454545454545	20,4545454545455	2/8/1999	1	20,6	20,9	6	6	72	186	L	2017			1	72	180	182,88
216	OHL	CAN	F	2019	63	6	21	9	27	1	7	3	8	77,14	20	47	76,5957446808511	23,4042553191489	5/13/2002	2	17,34	17,63	5,11	5,11	71	163	R	2020			1	61,32	153,3	180,34
217	OHL	CAN	F	2019	65	9	11	9	20	0	1	1	1	95,24	42,86	31	93,5483870967742	6,45161290322581	2/1/2001	1	18,62	18,92	6,03	6,3	75	195	L	2019			1	72,36	180,9	190,5
218	OHL	CAN	D	2019	66	3	7	9	10	4	7	8	11	47,62	33,33	38	50	50	7/2/1999	3	20,2	20,5	6	6	72	181	R	2017	3	NYR	2	72	180	182,88
219	OHL	CAN	F	2019	44	1	3	1	4	1	0	0	1	80	40	6	83,3333333333333	16,6666666666667	4/7/2000	2	19,44	19,73	6,06	6,6	78	227	R	2018			1	72,72	181,8	198,12
220	OHL	CAN	D	2019	62	2	7	6	9	0	0	0	0	100	22,22	15	100	0	4/4/1998	2	21,45	21,74	5,09	5,9	69	180	L	2016			1	61,08	152,7	175,26
221	OHL	CAN	F	2019	47	3	1	1	4	0	0	0	0	100	75	5	100	0	2/24/2002	1	17,56	17,85	5,1	5,1	61	165	R	2020			1	61,2	153	154,94
222	OHL	CAN	F	2019	68	29	10	5	39	21	5	3	26	60	76,92	73	60,2739726027397	39,7260273972603	4/28/1999	2	20,38	20,68	6,03	6,3	75	210	R	2017			1	72,36	180,9	190,5
223	OHL	CAN	F	2019	60	9	6	6	15	0	1	1	1	93,75	56,25	23	91,304347826087	8,69565217391304	7/5/2001	3	18,19	18,49	6,01	6,1	73	176	L	2019			1	72,12	180,3	185,42
224	OHL	CAN	D	2019	67	12	18	9	30	2	2	3	4	88,24	41,18	46	84,7826086956522	15,2173913043478	4/11/1998	2	21,43	21,72	6,03	6,3	75	205	R	2016	5	DET	2	72,36	180,9	190,5
225	OHL	CAN	F	2019	68	27	16	9	43	5	10	19	15	74,14	55,17	86	60,4651162790698	39,5348837209302	8/9/1999	3	20,1	20,39	5,07	5,7	67	176	L	2017			1	60,84	152,1	170,18
226	OHL	CAN	F	2019	67	9	5	5	14	1	0	0	1	93,33	66,67	20	95	5	1/6/2000	1	19,69	19,99	6,02	6,2	74	198	R	2018			1	72,24	180,6	187,96
227	OHL	CAN	D	2019	51	0	1	2	1	0	0	0	0	100	0	3	100	0	5/24/2000	2	19,31	19,6	6,04	6,4	76	208	L	2018			1	72,48	181,2	193,04
228	OHL	CAN	F	2019	65	14	7	5	21	1	4	1	5	80,77	57,69	32	81,25	18,75	5/27/1999	2	20,3	20,59	5,11	5,11	71	182	L	2017			1	61,32	153,3	180,34
229	OHL	CAN	D	2019	63	0	4	4	4	1	0	0	1	80	20	9	88,8888888888889	11,1111111111111	2/20/1999	1	20,57	20,86	6	6	72	183	L	2017			1	72	180	182,88
230	OHL	CAN	F	2019	68	47	23	7	70	14	11	11	25	73,68	64,21	113	68,141592920354	31,858407079646	2/2/1998	1	21,62	21,91	6,06	6,6	78	226	R	2016			1	72,72	181,8	198,12
231	OHL	CAN	D	2019	65	4	8	11	12	0	1	0	1	92,31	30,77	24	95,8333333333333	4,16666666666667	6/23/2000	2	19,23	19,52	6,01	6,1	73	179	L	2018			1	72,12	180,3	185,42
232	OHL	CAN	F	2019	49	3	2	1	5	0	2	0	2	71,43	42,86	8	75	25	6/27/2001	2	18,22	18,51	5,09	5,9	69	144	L	2019			1	61,08	152,7	175,26
233	OHL	CAN	D	2019	67	9	9	13	18	3	3	3	6	75	50	40	77,5	22,5	8/22/1998	3	21,06	21,36	6	6	72	190	L	2016			1	72	180	182,88
234	OHL	CAN	D	2019	66	3	10	6	13	2	16	13	18	41,94	16,13	50	38	62	5/3/1999	2	20,37	20,66	6,01	6,1	73	198	L	2017			1	72,12	180,3	185,42
235	OHL	CAN	F	2019	66	11	9	4	20	3	0	1	3	86,96	60,87	28	85,7142857142857	14,2857142857143	6/15/2000	2	19,25	19,54	5,11	5,11	71	183	R	2018			1	61,32	153,3	180,34
236	OHL	CAN	F	2019	47	2	0	0	2	0	0	0	0	100	100	2	100	0	7/17/2002	3	17,16	17,46	5,1	5,1	61	164	L	2020			1	61,2	153	154,94
237	OHL	CAN	F	2019	66	9	10	13	19	6	7	1	13	59,38	46,88	46	69,5652173913043	30,4347826086957	8/16/2001	3	18,08	18,38	5,1	5,1	61	184	L	2019			1	61,2	153	154,94
238	OHL	CAN	F	2019	55	16	11	4	27	1	0	0	1	96,43	60,71	32	96,875	3,125	12/31/2000	4	18,71	19	6,01	6,1	73	172	L	2019			1	72,12	180,3	185,42
239	OHL	CAN	F	2019	66	33	13	6	46	9	3	6	12	79,31	72,41	70	74,2857142857143	25,7142857142857	2/24/1998	1	21,56	21,85	6,02	6,2	74	209	R	2016			1	72,24	180,6	187,96
240	OHL	CAN	D	2019	51	4	2	2	6	1	0	0	1	85,71	71,43	9	88,8888888888889	11,1111111111111	4/19/1999	2	20,41	20,7	6,03	6,3	75	191	L	2017			1	72,36	180,9	190,5
241	OHL	CAN	D	2019	66	6	8	8	14	0	4	6	4	77,78	33,33	32	68,75	31,25	6/27/2000	2	19,22	19,51	6,06	6,6	78	236	L	2018	2	ARI	2	72,72	181,8	198,12
242	OHL	CAN	F	2019	70	29	21	12	50	20	15	6	35	58,82	57,65	103	60,1941747572816	39,8058252427184	3/2/1998	1	21,54	21,83	5,11	5,11	71	178	L	2016			1	61,32	153,3	180,34
243	OHL	CAN	F	2019	63	23	15	7	38	15	5	9	20	65,52	65,52	74	60,8108108108108	39,1891891891892	6/1/1999	2	20,29	20,58	6,03	6,3	75	194	R	2017	5	EDM	2	72,36	180,9	190,5
244	OHL	CAN	F	2019	20	4	7	1	11	0	0	0	0	100	36,36	12	100	0	3/29/2000	1	19,46	19,76	6,02	6,2	74	190	R	2018			1	72,24	180,6	187,96
245	OHL	CAN	F	2019	57	14	13	7	27	3	5	3	8	77,14	48,57	45	75,5555555555556	24,4444444444444	10/13/1999	4	19,92	20,22	6,02	6,2	74	185	R	2018	2	WSH	2	72,24	180,6	187,96
246	OHL	CAN	F	2019	21	1	2	0	3	0	0	0	0	100	33,33	3	100	0	4/21/2001	2	18,4	18,69	6,02	6,2	74	181	R	2019			1	72,24	180,6	187,96
247	OHL	CAN	D	2019	68	6	6	8	12	0	0	0	0	100	50	20	100	0	4/14/2000	2	19,42	19,71	6,03	6,3	75	205	L	2018			1	72,36	180,9	190,5
248	OHL	CAN	F	2019	55	17	7	4	24	2	1	0	3	88,89	70,37	31	90,3225806451613	9,67741935483871	9/30/2000	3	18,96	19,25	5,09	5,9	69	182	R	2019			1	61,08	152,7	175,26
249	OHL	CAN	F	2019	49	1	4	4	5	0	0	0	0	100	20	9	100	0	3/12/1999	1	20,51	20,8	5,11	5,11	71	179	L	2017			1	61,32	153,3	180,34
250	OHL	CAN	D	2019	54	0	6	7	6	0	0	0	0	100	0	13	100	0	5/30/1998	2	21,29	21,58	5,11	5,11	71	172	L	2016			1	61,32	153,3	180,34
251	OHL	CAN	F	2019	66	7	6	3	13	1	0	0	1	92,86	57,14	17	94,1176470588235	5,88235294117647	4/12/2001	2	18,43	18,72	6	6	72	178	L	2019			1	72	180	182,88
252	OHL	CAN	F	2019	12	2	0	1	2	0	0	0	0	100	100	3	100	0	10/17/2002	4	16,91	17,21	6,01	6,1	73	178	L	2021			1	72,12	180,3	185,42
253	OHL	CAN	F	2019	68	8	17	8	25	7	13	3	20	55,56	33,33	56	58,9285714285714	41,0714285714286	4/29/1999	2	20,38	20,67	6,01	6,1	73	183	L	2017			1	72,12	180,3	185,42
254	OHL	CAN	F	2019	67	23	15	16	38	10	9	5	19	66,67	57,89	78	69,2307692307692	30,7692307692308	3/10/1998	1	21,51	21,81	5,09	5,9	69	188	L	2016			1	61,08	152,7	175,26
255	OHL	CAN	F	2019	39	4	7	4	11	0	0	0	0	100	36,36	15	100	0	2/5/2002	1	17,61	17,91	6,04	6,4	76	186	R	2020			1	72,48	181,2	193,04
256	OHL	CAN	D	2019	32	2	0	2	2	0	0	0	0	100	100	4	100	0	9/17/2000	3	18,99	19,29	6,07	6,7	79	201	L	2019			1	72,84	182,1	200,66
257	OHL	CAN	F	2019	62	27	9	11	36	3	1	8	4	90	75	59	79,6610169491525	20,3389830508475	2/4/2000	1	19,61	19,91	6,01	6,1	73	182	L	2018	1	CBJ	2	72,12	180,3	185,42
258	OHL	CAN	D	2019	53	2	5	8	7	7	5	7	12	36,84	47,37	34	44,1176470588235	55,8823529411765	2/3/1999	1	20,62	20,91	5,1	5,1	61	185	L	2017			1	61,2	153	154,94
259	OHL	CAN	F	2019	66	25	18	16	43	12	5	2	17	71,67	61,67	78	75,6410256410256	24,3589743589744	4/18/1999	2	20,41	20,7	6,05	6,5	77	182	R	2017	4	DAL	2	72,6	181,5	195,58
260	OHL	CAN	F	2019	63	20	10	4	30	6	4	3	10	75	65	47	72,3404255319149	27,6595744680851	1/3/2000	1	19,7	19,99	6,01	6,1	73	167	L	2018	7	ARI	2	72,12	180,3	185,42
261	OHL	CAN	D	2019	68	7	7	12	14	0	1	0	1	93,33	46,67	27	96,2962962962963	3,7037037037037	5/13/2001	2	18,34	18,63	6,02	6,2	74	197	L	2019			1	72,24	180,6	187,96
262	OHL	CAN	F	2019	65	6	3	3	9	0	0	0	0	100	66,67	12	100	0	4/23/1999	2	20,39	20,69	5,09	5,9	69	191	L	2017			1	61,08	152,7	175,26
263	OHL	CAN	F	2019	54	6	2	8	8	3	0	0	3	72,73	81,82	19	84,2105263157895	15,7894736842105	8/17/2001	3	18,08	18,37	5,11	5,11	71	175	L	2019			1	61,32	153,3	180,34
264	OHL	CAN	D	2019	34	2	5	3	7	0	2	0	2	77,78	22,22	12	83,3333333333333	16,6666666666667	2/27/2002	1	17,55	17,84	5,08	5,8	68	169	L	2020			1	60,96	152,4	172,72
265	OHL	CAN	F	2019	47	7	5	3	12	7	7	5	14	46,15	53,85	34	44,1176470588235	55,8823529411765	7/9/2002	3	17,18	17,48	5,11	5,11	71	170	R	2020			1	61,32	153,3	180,34
266	OHL	CAN	D	2019	66	2	11	7	13	0	1	1	1	92,86	14,29	22	90,9090909090909	9,09090909090909	1/31/2001	1	18,63	18,92	6	6	72	178	L	2019			1	72	180	182,88
267	OHL	CAN	F	2019	67	24	20	11	44	4	9	9	13	77,19	49,12	77	71,4285714285714	28,5714285714286	10/31/1998	4	20,88	21,17	5,06	5,6	66	168	L	2017			1	60,72	151,8	167,64
268	OHL	CAN	D	2019	51	3	6	7	9	0	0	1	0	100	33,33	17	94,1176470588235	5,88235294117647	1/8/2001	1	18,69	18,98	6	6	72	174	L	2019			1	72	180	182,88
269	OHL	CAN	F	2019	46	2	5	2	7	0	0	1	0	100	28,57	10	90	10	8/13/2001	3	18,09	18,38	6	6	72	175	R	2019			1	72	180	182,88
270	OHL	CAN	D	2019	13	0	1	1	1	0	0	0	0	100	0	2	100	0	3/30/2002	1	17,46	17,75	6,01	6,1	73	170	R	2020			1	72,12	180,3	185,42
271	OHL	CAN	D	2019	23	2	3	2	5	0	2	2	2	71,43	28,57	11	63,6363636363636	36,3636363636364	6/15/2000	2	19,25	19,54	5,11	5,11	71	184	L	2018			1	61,32	153,3	180,34
272	OHL	CAN	F	2019	68	8	7	3	15	1	0	0	1	93,75	56,25	19	94,7368421052632	5,26315789473684	11/3/2000	4	18,87	19,16	6,01	6,1	73	163	L	2019			1	72,12	180,3	185,42
273	OHL	CAN	F	2019	64	9	7	7	16	2	2	3	4	80	55	30	76,6666666666667	23,3333333333333	6/12/1999	2	20,26	20,55	5,11	5,11	71	200	R	2017			1	61,32	153,3	180,34
274	OHL	CAN	F	2019	39	6	9	5	15	3	2	5	5	75	45	30	66,6666666666667	33,3333333333333	5/12/1998	2	21,34	21,64	5,11	5,11	71	167	L	2016			1	61,32	153,3	180,34
275	OHL	CAN	F	2019	53	1	7	2	8	0	0	1	0	100	12,5	11	90,9090909090909	9,09090909090909	9/27/2001	3	17,97	18,26	6,02	6,2	74	180	L	2020			1	72,24	180,6	187,96
276	OHL	CAN	F	2019	27	0	0	2	0	0	0	0	0	100	0	2	100	0	2/21/2002	1	17,57	17,86	5,11	5,11	71	165	R	2020			1	61,32	153,3	180,34
277	OHL	CAN	F	2019	30	3	3	4	6	2	1	0	3	66,67	55,56	13	76,9230769230769	23,0769230769231	3/25/1998	1	21,47	21,77	6,01	6,1	73	176	L	2016			1	72,12	180,3	185,42
278	OHL	CAN	F	2019	68	7	6	3	13	0	0	0	0	100	53,85	16	100	0	5/29/2000	2	19,29	19,59	6,01	6,1	73	217	L	2018			1	72,12	180,3	185,42
279	OHL	CAN	D	2019	64	15	14	18	29	9	10	8	19	60,42	50	74	63,5135135135135	36,4864864864865	9/26/1998	3	20,97	21,26	5,1	5,1	61	163	R	2017	4	TOR	2	61,2	153	154,94
280	OHL	CAN	F	2019	64	13	19	5	32	3	2	3	5	86,49	43,24	45	82,2222222222222	17,7777777777778	3/12/1999	1	20,51	20,8	6,02	6,2	74	199	L	2017			1	72,24	180,6	187,96
281	OHL	CAN	F	2019	57	21	15	7	36	8	3	1	11	76,6	61,7	55	78,1818181818182	21,8181818181818	7/14/1999	3	20,17	20,46	6,03	6,3	75	181	R	2017	3	ARI	2	72,36	180,9	190,5
282	OHL	CAN	F	2019	62	15	16	6	31	3	6	4	9	77,5	45	50	74	26	2/10/1999	1	20,6	20,89	6,01	6,1	73	190	L	2017	4	PHI	2	72,12	180,3	185,42
283	OHL	CAN	F	2019	55	2	3	3	5	0	0	0	0	100	40	8	100	0	3/6/2001	1	18,53	18,82	5,1	5,1	61	162	R	2019			1	61,2	153	154,94
284	OHL	CAN	F	2019	53	20	14	12	34	9	4	6	13	72,34	61,7	65	70,7692307692308	29,2307692307692	9/23/2001	3	17,98	18,27	5,09	5,9	69	174	L	2020			1	61,08	152,7	175,26
285	OHL	CAN	D	2019	56	0	5	4	5	0	0	0	0	100	0	9	100	0	10/15/2001	4	17,92	18,21	6,02	6,2	74	185	L	2020			1	72,24	180,6	187,96
286	OHL	CAN	D	2019	22	0	1	3	1	0	0	0	0	100	0	4	100	0	11/22/2001	4	17,81	18,11	6,03	6,3	75	215	L	2020			1	72,36	180,9	190,5
287	OHL	CAN	D	2019	55	2	2	4	4	0	0	0	0	100	50	8	100	0	11/26/2001	4	17,8	18,1	6,02	6,2	74	202	L	2020			1	72,24	180,6	187,96
288	OHL	CAN	D	2019	57	0	3	4	3	0	0	0	0	100	0	7	100	0	11/24/2000	4	18,81	19,1	6,04	6,4	76	208	L	2019			1	72,48	181,2	193,04
289	OHL	CAN	D	2019	62	3	8	9	11	2	2	0	4	73,33	33,33	24	83,3333333333333	16,6666666666667	3/21/1999	1	20,48	20,78	6	6	72	194	L	2017	4	LAK	2	72	180	182,88
290	OHL	CAN	D	2019	52	1	1	0	2	0	1	0	1	66,67	33,33	3	66,6666666666667	33,3333333333333	2/3/2001	1	18,62	18,91	6,03	6,3	75	220	L	2019			1	72,36	180,9	190,5
291	OHL	CAN	D	2019	66	1	6	10	7	1	2	4	3	70	20	24	70,8333333333333	29,1666666666667	7/18/2001	3	18,16	18,45	6,01	6,1	73	175	L	2019			1	72,12	180,3	185,42
292	OHL	CAN	F	2019	69	11	6	13	17	1	0	1	1	94,44	66,67	32	93,75	6,25	7/28/2001	3	18,13	18,43	6,05	6,5	77	203	L	2019			1	72,6	181,5	195,58
293	OHL	CAN	F	2019	33	7	11	5	18	3	6	0	9	66,67	37,04	32	71,875	28,125	2/10/2000	1	19,6	19,89	6	6	72	175	L	2018	4	BUF	2	72	180	182,88
294	OHL	CAN	D	2019	65	2	1	10	3	0	0	0	0	100	66,67	13	100	0	5/1/2001	2	18,37	18,67	6,03	6,3	75	195	L	2019			1	72,36	180,9	190,5
295	OHL	CAN	F	2019	69	12	10	5	22	4	2	2	6	78,57	57,14	35	77,1428571428572	22,8571428571429	1/23/2000	1	19,64	19,94	5,09	5,9	69	171	L	2018			1	61,08	152,7	175,26
296	OHL	CAN	D	2019	65	7	7	8	14	4	14	16	18	43,75	34,38	56	39,2857142857143	60,7142857142857	8/8/1998	3	21,1	21,4	6,03	6,3	75	205	R	2016	7	VAN	2	72,36	180,9	190,5
297	OHL	CAN	F	2019	57	6	5	7	11	2	2	2	4	73,33	53,33	24	75	25	2/6/1998	1	21,61	21,9	6,02	6,2	74	203	L	2016			1	72,24	180,6	187,96
298	OHL	CAN	D	2019	62	3	5	7	8	0	0	0	0	100	37,5	15	100	0	5/10/2000	2	19,35	19,64	6	6	72	181	R	2018			1	72	180	182,88
299	OHL	CAN	F	2019	33	2	2	1	4	1	0	0	1	80	60	6	83,3333333333333	16,6666666666667	11/25/2002	4	16,81	17,1	5,1	5,1	61	169	R	2021			1	61,2	153	154,94
300	OHL	CAN	F	2019	12	0	0	1	0	0	0	0	0	100	0	1	100	0	1/29/2002	1	17,63	17,92	5,1	5,1	61	164	L	2020			1	61,2	153	154,94
301	OHL	CAN	F	2019	66	11	9	7	20	2	1	1	3	86,96	56,52	31	87,0967741935484	12,9032258064516	5/31/1999	2	20,29	20,58	6	6	72	185	L	2017			1	72	180	182,88
302	OHL	CAN	D	2019	24	1	0	0	1	0	0	0	0	100	100	1	100	0	4/22/2002	2	17,4	17,69	6	6	72	190	R	2020			1	72	180	182,88
303	OHL	CAN	F	2019	68	18	12	12	30	10	15	10	25	54,55	50,91	77	54,5454545454545	45,4545454545455	1/6/1999	1	20,69	20,99	6,04	6,4	76	210	L	2017	4	PHI	2	72,48	181,2	193,04
304	OHL	CAN	F	2019	61	18	22	13	40	13	7	8	20	66,67	51,67	81	65,4320987654321	34,5679012345679	12/26/1999	4	19,72	20,01	6,02	6,2	74	209	L	2018			1	72,24	180,6	187,96
305	OHL	CAN	D	2019	35	1	9	6	10	0	4	4	4	71,43	7,14	24	66,6666666666667	33,3333333333333	5/12/1998	2	21,34	21,64	5,09	5,9	69	180	L	2016			1	61,08	152,7	175,26
306	OHL	CAN	D	2019	35	1	1	0	2	1	0	0	1	66,67	66,67	3	66,6666666666667	33,3333333333333	3/23/1999	1	20,48	20,77	6,04	6,4	76	200	R	2017			1	72,48	181,2	193,04
307	OHL	CAN	F	2019	59	11	11	6	22	0	0	1	0	100	50	29	96,551724137931	3,44827586206897	1/30/2001	1	18,63	18,92	6,01	6,1	73	172	L	2019			1	72,12	180,3	185,42
308	OHL	CAN	F	2019	62	12	5	1	17	0	0	0	0	100	70,59	18	100	0	7/4/2000	3	19,2	19,49	6,04	6,4	76	200	L	2018			1	72,48	181,2	193,04
309	OHL	CAN	F	2019	54	16	8	3	24	1	4	3	5	82,76	58,62	35	77,1428571428572	22,8571428571429	8/18/2000	3	19,08	19,37	5,11	5,11	71	171	L	2018			1	61,32	153,3	180,34
310	OHL	CAN	D	2019	62	6	7	4	13	0	0	0	0	100	46,15	17	100	0	4/27/2000	2	19,38	19,68	6,01	6,1	73	198	L	2018			1	72,12	180,3	185,42
311	OHL	CAN	D	2019	50	1	2	1	3	0	0	2	0	100	33,33	6	66,6666666666667	33,3333333333333	5/19/2002	2	17,32	17,62	5,11	5,11	71	161	L	2020			1	61,32	153,3	180,34
312	OHL	CAN	F	2019	62	6	8	8	14	3	3	2	6	70	45	30	73,3333333333333	26,6666666666667	2/21/2000	1	19,57	19,86	6	6	72	187	L	2018			1	72	180	182,88
313	OHL	CAN	D	2019	18	1	1	1	2	0	0	0	0	100	50	3	100	0	1/26/2002	1	17,64	17,93	5,11	5,11	71	170	R	2020			1	61,32	153,3	180,34
314	OHL	CAN	D	2019	68	2	11	11	13	1	0	1	1	92,86	21,43	26	92,3076923076923	7,69230769230769	6/8/2001	2	18,27	18,56	6,03	6,3	75	206	L	2019			1	72,36	180,9	190,5
315	OHL	CAN	F	2019	59	6	7	4	13	0	0	0	0	100	46,15	17	100	0	2/20/2001	1	18,57	18,86	5,06	5,6	66	165	L	2019			1	60,72	151,8	167,64
316	OHL	CAN	D	2019	66	8	13	10	21	8	6	7	14	60	45,71	52	59,6153846153846	40,3846153846154	2/6/1998	1	21,61	21,9	6	6	72	190	R	2016	8	VAN	2	72	180	182,88
317	OHL	CAN	D	2019	67	4	9	4	13	0	1	0	1	92,86	28,57	18	94,4444444444444	5,55555555555556	3/20/2001	1	18,49	18,78	6,01	6,1	73	205	L	2019			1	72,12	180,3	185,42
318	OHL	CAN	D	2019	26	0	1	2	1	0	0	0	0	100	0	3	100	0	3/4/1998	1	21,53	21,83	6	6	72	182	L	2016			1	72	180	182,88
319	OHL	CAN	F	2019	66	8	8	14	16	0	0	2	0	100	50	32	93,75	6,25	1/27/2000	1	19,63	19,93	6	6	72	175	L	2018	6	NJD	2	72	180	182,88
320	OHL	CAN	F	2019	65	10	4	5	14	2	1	1	3	82,35	70,59	23	82,6086956521739	17,3913043478261	3/6/2001	1	18,53	18,82	6	6	72	188	R	2019			1	72	180	182,88
321	OHL	CAN	F	2019	58	25	33	11	58	8	11	10	19	75,32	42,86	98	70,4081632653061	29,5918367346939	5/14/1999	2	20,34	20,63	6	6	72	185	L	2017	1	PHI	2	72	180	182,88
322	OHL	CAN	F	2019	59	21	12	4	33	4	1	5	5	86,84	65,79	47	78,7234042553192	21,2765957446809	10/7/1999	4	19,94	20,23	6,03	6,3	75	197	L	2018			1	72,36	180,9	190,5
323	OHL	CAN	F	2019	65	23	27	18	50	11	11	12	22	69,44	47,22	102	66,6666666666667	33,3333333333333	2/25/1999	1	20,56	20,85	6,03	6,3	75	190	R	2017	3	ARI	2	72,36	180,9	190,5
324	OHL	CAN	D	2019	67	3	6	7	9	1	3	0	4	69,23	30,77	20	80	20	5/3/2001	2	18,37	18,66	5,11	5,11	71	177	L	2019			1	61,32	153,3	180,34
325	OHL	CAN	F	2019	67	20	15	13	35	3	1	0	4	89,74	58,97	52	92,3076923076923	7,69230769230769	5/3/2000	2	19,37	19,66	5,11	5,11	71	181	L	2018			1	61,32	153,3	180,34
326	OHL	CAN	D	2019	64	6	8	6	14	3	4	2	7	66,67	42,86	29	68,9655172413793	31,0344827586207	5/17/2001	2	18,33	18,62	5,08	5,8	68	168	L	2019			1	60,96	152,4	172,72
327	OHL	CAN	F	2019	67	4	3	4	7	2	0	0	2	77,78	66,67	13	84,6153846153846	15,3846153846154	3/15/2001	1	18,5	18,79	6,03	6,3	75	180	L	2019			1	72,36	180,9	190,5
328	OHL	CAN	F	2019	63	5	8	5	13	1	2	1	3	81,25	37,5	22	81,8181818181818	18,1818181818182	3/7/2000	1	19,52	19,82	5,09	5,9	69	160	L	2018			1	61,08	152,7	175,26
329	OHL	CAN	F	2019	67	14	9	2	23	4	0	3	4	85,19	66,67	32	78,125	21,875	3/12/2001	1	18,51	18,8	6	6	72	175	L	2019			1	72	180	182,88
330	OHL	CAN	D	2019	65	3	10	7	13	1	4	2	5	72,22	22,22	27	74,0740740740741	25,9259259259259	3/7/1999	1	20,52	20,82	6	6	72	197	R	2017			1	72	180	182,88
331	OHL	CAN	F	2019	67	12	13	7	25	1	3	0	4	86,21	44,83	36	88,8888888888889	11,1111111111111	8/11/1999	3	20,09	20,39	6,02	6,2	74	186	L	2017			1	72,24	180,6	187,96
332	OHL	CAN	D	2019	67	3	8	11	11	5	5	8	10	52,38	38,1	40	55	45	1/13/1999	1	20,67	20,97	6,01	6,1	73	185	L	2017			1	72,12	180,3	185,42
333	OHL	CAN	F	2019	47	10	13	5	23	2	1	1	3	88,46	46,15	32	87,5	12,5	2/13/1999	1	20,59	20,88	5,1	5,1	61	155	L	2017			1	61,2	153	154,94
334	OHL	CAN	F	2019	54	17	9	7	26	8	5	6	13	66,67	64,1	52	63,4615384615385	36,5384615384615	9/11/2001	3	18,01	18,31	5,09	5,9	69	156	L	2019			1	61,08	152,7	175,26
335	OHL	CAN	F	2019	59	23	20	19	43	10	11	6	21	67,19	51,56	89	69,6629213483146	30,3370786516854	8/10/1999	3	20,1	20,39	5,11	5,11	71	183	R	2017	1	VGK	2	61,32	153,3	180,34
336	OHL	CAN	F	2019	66	8	4	3	12	5	1	4	6	66,67	72,22	25	60	40	9/17/2001	3	17,99	18,29	5,09	5,9	69	170	R	2020			1	61,08	152,7	175,26
337	OHL	CAN	D	2019	56	2	7	9	9	1	1	0	2	81,82	27,27	20	90	10	1/26/2000	1	19,64	19,93	6,01	6,1	73	188	L	2018	4	NYR	2	72,12	180,3	185,42
338	OHL	CAN	D	2019	68	11	8	17	19	5	11	5	16	54,29	45,71	57	63,1578947368421	36,8421052631579	3/5/1998	1	21,53	21,82	6,05	6,5	77	219	R	2016	6	TOR	2	72,6	181,5	195,58
339	OHL	CAN	D	2019	54	2	7	5	9	0	0	0	0	100	22,22	14	100	0	12/4/2000	4	18,78	19,08	6,01	6,1	73	195	L	2019			1	72,12	180,3	185,42
340	OHL	CAN	D	2019	23	0	1	1	1	0	0	0	0	100	0	2	100	0	9/25/1999	3	19,97	20,27	5,11	5,11	71	190	L	2018			1	61,32	153,3	180,34
341	OHL	CAN	D	2019	66	11	13	12	24	3	12	7	15	61,54	35,9	58	62,0689655172414	37,9310344827586	1/6/1999	1	20,69	20,99	6,01	6,1	73	204	L	2017	4	ARI	2	72,12	180,3	185,42
342	OHL	CAN	F	2019	13	2	0	1	2	0	0	0	0	100	100	3	100	0	12/9/2002	4	16,77	17,06	6,01	6,1	73	185	L	2021			1	72,12	180,3	185,42
343	OHL	CAN	F	2019	10	1	0	1	1	0	0	0	0	100	100	2	100	0	10/8/2001	4	17,94	18,23	5,1	5,1	61	170	L	2020			1	61,2	153	154,94
344	OHL	CAN	D	2019	18	0	0	0	0	0	0	0	0	100	0	0			6/22/2002	2	17,23	17,53	6,01	6,1	73	185	R	2020			1	72,12	180,3	185,42
345	OHL	CAN	F	2019	66	19	12	5	31	4	1	0	5	86,11	63,89	41	87,8048780487805	12,1951219512195	6/26/2000	2	19,22	19,51	6,04	6,4	76	195	L	2018			1	72,48	181,2	193,04
346	OHL	CAN	D	2019	60	1	3	2	4	1	1	2	2	66,67	33,33	10	60	40	4/24/2002	2	17,39	17,69	6	6	72	171	L	2020			1	72	180	182,88
347	OHL	CAN	F	2019	62	13	8	7	21	8	3	1	11	65,63	65,63	40	70	30	9/15/1999	3	20	20,29	6	6	72	186	L	2018			1	72	180	182,88
348	OHL	CAN	F	2019	16	2	1	1	3	0	0	0	0	100	66,67	4	100	0	8/24/1998	3	21,06	21,35	5,11	5,11	71	185	L	2016			1	61,32	153,3	180,34
349	OHL	CAN	F	2019	37	4	9	5	13	1	1	0	2	86,67	33,33	20	90	10	5/11/2000	2	19,34	19,64	5,11	5,11	71	179	R	2018			1	61,32	153,3	180,34
350	OHL	CAN	D	2019	68	6	12	16	18	1	3	3	4	81,82	31,82	41	82,9268292682927	17,0731707317073	2/1/2000	1	19,62	19,92	6,01	6,1	73	177	R	2018			1	72,12	180,3	185,42
351	OHL	CAN	F	2019	61	8	19	9	27	1	0	3	1	96,43	32,14	40	90	10	3/9/2000	1	19,52	19,81	6	6	72	170	L	2018			1	72	180	182,88
352	OHL	CAN	F	2019	54	27	14	12	41	5	8	7	13	75,93	59,26	73	72,6027397260274	27,3972602739726	2/16/1999	1	20,58	20,88	6,02	6,2	74	205	R	2017	1	FLA	2	72,24	180,6	187,96
353	OHL	CAN	D	2019	60	0	3	0	3	0	0	0	0	100	0	3	100	0	1/2/2002	1	17,7	18	6	6	72	182	L	2020			1	72	180	182,88
354	OHL	CAN	F	2019	62	3	5	3	8	0	0	0	0	100	37,5	11	100	0	3/21/2000	1	19,48	19,78	6,01	6,1	73	185	R	2018			1	72,12	180,3	185,42
355	OHL	CAN	F	2019	48	8	11	5	19	1	1	0	2	90,48	42,86	26	92,3076923076923	7,69230769230769	11/16/1999	4	19,83	20,13	6	6	72	195	L	2018	4	VGK	2	72	180	182,88
356	OHL	CAN	F	2019	37	2	0	1	2	0	0	0	0	100	100	3	100	0	1/28/2000	1	19,63	19,93	6,01	6,1	73	191	L	2018			1	72,12	180,3	185,42
357	OHL	CAN	F	2019	37	8	9	2	17	2	4	3	6	73,91	43,48	28	67,8571428571429	32,1428571428571	2/19/2000	1	19,57	19,87	6	6	72	178	L	2018			1	72	180	182,88
358	OHL	CAN	D	2019	42	0	5	1	5	0	1	0	1	83,33	0	7	85,7142857142857	14,2857142857143	3/20/2001	1	18,49	18,78	6,01	6,1	73	170	R	2019			1	72,12	180,3	185,42
359	OHL	CAN	F	2019	58	4	2	1	6	0	0	0	0	100	66,67	7	100	0	3/6/2001	1	18,53	18,82	6,02	6,2	74	167	L	2019			1	72,24	180,6	187,96
360	OHL	CAN	D	2019	58	3	2	6	5	3	2	1	5	50	60	17	64,7058823529412	35,2941176470588	1/18/2000	1	19,66	19,95	6	6	72	185	R	2018			1	72	180	182,88
361	OHL	CAN	F	2019	63	15	8	6	23	3	0	2	3	88,46	69,23	34	85,2941176470588	14,7058823529412	12/11/2000	4	18,76	19,06	5,11	5,11	71	168	L	2019			1	61,32	153,3	180,34
362	OHL	CAN	F	2019	67	31	15	13	46	3	9	1	12	79,31	58,62	72	81,9444444444444	18,0555555555556	7/28/2001	3	18,13	18,43	6	6	72	180	R	2019			1	72	180	182,88
363	OHL	CAN	F	2019	52	5	7	1	12	0	0	0	0	100	41,67	13	100	0	1/6/2000	1	19,69	19,99	6,06	6,6	78	202	L	2018			1	72,72	181,8	198,12
364	OHL	CAN	F	2019	64	23	11	10	34	4	7	3	11	75,56	60	58	75,8620689655172	24,1379310344828	8/19/2002	3	17,07	17,37	6,05	6,5	77	214	L	2020			1	72,6	181,5	195,58
365	OHL	CAN	D	2019	55	10	4	4	14	0	0	0	0	100	71,43	18	100	0	12/15/1998	4	20,75	21,04	6,02	6,2	74	200	R	2017			1	72,24	180,6	187,96
366	OHL	CAN	F	2019	62	4	9	6	13	1	0	0	1	92,86	35,71	20	95	5	3/14/2002	1	17,5	17,8	5,1	5,1	61	155	R	2020			1	61,2	153	154,94
367	OHL	CAN	D	2019	62	1	10	4	11	0	0	0	0	100	9,09	15	100	0	5/4/1999	2	20,36	20,66	6,04	6,4	76	200	R	2017	6	DET	2	72,48	181,2	193,04
368	OHL	CAN	F	2019	18	1	0	1	1	0	0	0	0	100	100	2	100	0	1/17/2000	1	19,66	19,96	5,1	5,1	61	179	R	2018			1	61,2	153	154,94
369	OHL	CAN	F	2019	68	9	8	7	17	1	2	1	3	85	50	28	85,7142857142857	14,2857142857143	4/8/2000	2	19,44	19,73	6	6	72	182	L	2018			1	72	180	182,88
370	OHL	CAN	F	2019	62	24	13	13	37	7	5	9	12	75,51	63,27	71	70,4225352112676	29,5774647887324	1/18/1999	1	20,66	20,95	5,1	5,1	61	189	L	2017			1	61,2	153	154,94
371	OHL	CAN	D	2019	46	1	3	4	4	0	0	0	0	100	25	8	100	0	6/7/1999	2	20,27	20,57	6,04	6,4	76	210	L	2017			1	72,48	181,2	193,04
372	OHL	CAN	F	2019	58	21	18	7	39	9	18	11	27	59,09	45,45	84	54,7619047619048	45,2380952380952	3/20/2000	1	19,49	19,78	5,1	5,1	61	173	R	2018	5	DAL	2	61,2	153	154,94
373	OHL	CAN	D	2019	47	3	7	12	10	3	1	5	4	71,43	42,86	31	70,9677419354839	29,0322580645161	6/26/2000	2	19,22	19,51	6	6	72	170	L	2018			1	72	180	182,88
374	OHL	CAN	F	2019	60	3	4	6	7	0	0	0	0	100	42,86	13	100	0	3/20/2002	1	17,49	17,78	6,03	6,3	75	182	L	2020			1	72,36	180,9	190,5
375	OHL	CAN	D	2019	59	2	4	1	6	0	0	0	0	100	33,33	7	100	0	1/25/2001	1	18,64	18,93	5,1	5,1	61	179	L	2019			1	61,2	153	154,94
376	OHL	CAN	F	2019	33	4	1	2	5	0	0	0	0	100	80	7	100	0	4/13/2000	2	19,42	19,72	6,03	6,3	75	173	L	2018			1	72,36	180,9	190,5
377	OHL	CAN	F	2019	57	8	8	5	16	1	1	0	2	88,89	50	23	91,304347826087	8,69565217391304	4/23/2002	2	17,39	17,69	5,11	5,11	71	171	L	2020			1	61,32	153,3	180,34
378	OHL	CAN	D	2019	42	1	0	6	1	0	1	1	1	50	50	9	77,7777777777778	22,2222222222222	1/9/2000	1	19,68	19,98	5,1	5,1	61	175	L	2018			1	61,2	153	154,94
379	OHL	CAN	D	2019	62	2	5	7	7	1	1	2	2	77,78	33,33	18	77,7777777777778	22,2222222222222	1/5/1998	1	21,69	21,99	6	6	72	182	R	2016			1	72	180	182,88
380	OHL	CAN	F	2019	65	16	10	6	26	0	3	1	3	89,66	55,17	36	88,8888888888889	11,1111111111111	4/9/1998	2	21,43	21,73	6,01	6,1	73	204	R	2016			1	72,12	180,3	185,42
381	OHL	CAN	D	2019	60	3	4	6	7	0	0	0	0	100	42,86	13	100	0	6/14/1999	2	20,25	20,55	6,01	6,1	73	198	L	2017			1	72,12	180,3	185,42
382	OHL	CAN	F	2019	61	13	23	15	36	6	6	6	12	75	39,58	69	73,9130434782609	26,0869565217391	1/29/1999	1	20,63	20,92	6,01	6,1	73	177	L	2017	6	TOR	2	72,12	180,3	185,42
383	OHL	CAN	F	2019	63	11	17	8	28	8	8	10	16	63,64	43,18	62	58,0645161290323	41,9354838709677	9/21/1999	3	19,98	20,28	6,03	6,3	75	205	L	2018	2	EDM	2	72,36	180,9	190,5
384	OHL	CAN	D	2019	63	10	15	9	25	4	17	15	21	54,35	30,43	70	48,5714285714286	51,4285714285714	8/14/2000	3	19,09	19,38	5,11	5,11	71	163	R	2018	1	SJS	2	61,32	153,3	180,34
385	OHL	CAN	D	2019	51	2	2	0	4	0	0	1	0	100	50	5	80	20	3/13/1999	1	20,51	20,8	6	6	72	196	L	2017			1	72	180	182,88
386	OHL	CAN	D	2019	62	6	7	3	13	1	2	2	3	81,25	43,75	21	76,1904761904762	23,8095238095238	5/16/2002	2	17,33	17,63	6,02	6,2	74	175	L	2020			1	72,24	180,6	187,96
387	OHL	CAN	F	2019	68	18	10	7	28	3	2	2	5	84,85	63,64	42	83,3333333333333	16,6666666666667	7/20/2000	3	19,15	19,45	5,08	5,8	68	157	R	2018			1	60,96	152,4	172,72
388	OHL	CAN	F	2019	56	6	8	6	14	2	0	0	2	87,5	50	22	90,9090909090909	9,09090909090909	9/19/2001	3	17,99	18,28	5,1	5,1	61	175	R	2020			1	61,2	153	154,94
389	OHL	CAN	F	2019	65	16	17	12	33	7	11	9	18	64,71	45,1	72	62,5	37,5	5/28/2001	2	18,3	18,59	6,01	6,1	73	170	L	2019			1	72,12	180,3	185,42
390	OHL	CAN	D	2019	61	3	7	6	10	0	0	0	0	100	30	16	100	0	8/18/1999	3	20,08	20,37	5,1	5,1	61	180	L	2017			1	61,2	153	154,94
391	OHL	CAN	F	2019	26	4	3	0	7	0	0	0	0	100	57,14	7	100	0	1/26/2002	1	17,64	17,93	6	6	72	178	L	2020			1	72	180	182,88
392	OHL	CAN	F	2019	66	11	14	6	25	2	1	0	3	89,29	46,43	34	91,1764705882353	8,82352941176471	3/21/2000	1	19,48	19,78	6,02	6,2	74	200	L	2018			1	72,24	180,6	187,96
393	OHL	CAN	F	2019	67	8	3	2	11	1	0	1	1	91,67	75	15	86,6666666666667	13,3333333333333	2/19/2000	1	19,57	19,87	5,07	5,7	67	156	L	2018			1	60,84	152,1	170,18
394	OHL	CAN	F	2019	54	24	19	7	43	9	7	5	16	72,88	55,93	71	70,4225352112676	29,5774647887324	6/9/1999	2	20,27	20,56	6	6	72	187	R	2017	6	SJS	2	72	180	182,88
395	OHL	CAN	D	2019	55	1	2	4	3	0	0	0	0	100	33,33	7	100	0	4/21/1998	2	21,4	21,69	6,03	6,3	75	200	L	2016			1	72,36	180,9	190,5
396	OHL	CAN	D	2019	35	6	12	4	18	4	6	4	10	64,29	35,71	36	61,1111111111111	38,8888888888889	10/21/1998	4	20,9	21,19	6	6	72	187	R	2017	2	TOR	2	72	180	182,88
397	OHL	CAN	F	2019	62	14	12	4	26	6	4	5	10	72,22	55,56	45	66,6666666666667	33,3333333333333	3/22/1999	1	20,48	20,78	6	6	72	179	R	2017			1	72	180	182,88
398	OHL	CAN	F	2019	62	5	10	17	15	1	9	4	10	60	24	46	69,5652173913043	30,4347826086957	9/15/2000	3	19	19,29	5,11	5,11	71	161	R	2019	3	TOR	2	61,32	153,3	180,34
399	OHL	CAN	F	2019	47	8	8	6	16	2	1	0	3	84,21	52,63	25	88	12	3/27/2000	1	19,47	19,76	5,11	5,11	71	175	L	2018			1	61,32	153,3	180,34
400	OHL	CAN	F	2019	68	25	19	12	44	5	9	5	14	75,86	51,72	75	74,6666666666667	25,3333333333333	8/8/2000	3	19,1	19,4	6,05	6,5	77	215	R	2018	2	FLA	2	72,6	181,5	195,58
401	OHL	CAN	F	2019	68	12	18	10	30	5	4	2	9	76,92	43,59	51	78,4313725490196	21,5686274509804	7/9/1999	3	20,18	20,48	5,11	5,11	71	181	L	2017			1	61,32	153,3	180,34
402	OHL	CAN	D	2019	36	2	0	1	2	0	0	0	0	100	100	3	100	0	7/26/2002	3	17,14	17,43	6	6	72	183	L	2020			1	72	180	182,88
403	OHL	CAN	D	2019	57	2	8	6	10	1	4	1	5	66,67	20	22	72,7272727272727	27,2727272727273	3/23/2001	1	18,48	18,77	6	6	72	172	L	2019			1	72	180	182,88
404	OHL	CAN	F	2019	30	3	1	3	4	1	1	0	2	66,67	66,67	9	77,7777777777778	22,2222222222222	2/18/2001	1	18,58	18,87	6,01	6,1	73	199	L	2019			1	72,12	180,3	185,42
405	OHL	CAN	D	2019	65	3	11	7	14	0	0	0	0	100	21,43	21	100	0	8/6/1998	3	21,11	21,4	6,05	6,5	77	213	R	2016			1	72,6	181,5	195,58
406	OHL	CAN	F	2019	60	2	2	1	4	0	0	0	0	100	50	5	100	0	4/4/2002	2	17,45	17,74	6	6	72	175	L	2020			1	72	180	182,88
407	OHL	CAN	D	2019	68	7	12	9	19	4	9	17	13	59,38	34,38	58	48,2758620689655	51,7241379310345	8/19/2001	3	18,07	18,37	6,03	6,3	75	183	L	2019			1	72,36	180,9	190,5
408	OHL	CAN	D	2019	60	1	5	4	6	0	0	0	0	100	16,67	10	100	0	10/14/1999	4	19,92	20,21	6,02	6,2	74	200	L	2018			1	72,24	180,6	187,96
409	OHL	CAN	F	2019	68	7	7	6	14	1	0	0	1	93,33	53,33	21	95,2380952380952	4,76190476190476	9/29/2000	3	18,96	19,26	6	6	72	180	R	2019			1	72	180	182,88
410	OHL	CAN	D	2019	57	4	1	3	5	0	2	1	2	71,43	57,14	11	72,7272727272727	27,2727272727273	6/11/1998	2	21,26	21,56	6,02	6,2	74	203	L	2016	6	STL	2	72,24	180,6	187,96
411	OHL	CAN	F	2019	48	6	7	3	13	0	0	0	0	100	46,15	16	100	0	6/11/2002	2	17,26	17,56	6	6	72	157	R	2020			1	72	180	182,88
412	OHL	CAN	F	2019	60	20	20	7	40	2	6	2	8	83,33	45,83	57	82,4561403508772	17,5438596491228	7/21/2000	3	19,15	19,44	6,01	6,1	73	190	R	2018	1	DAL	2	72,12	180,3	185,42
413	OHL	CAN	F	2019	60	14	10	5	24	1	4	7	5	82,76	51,72	41	70,7317073170732	29,2682926829268	4/5/2002	2	17,44	17,74	5,1	5,1	61	159	R	2020			1	61,2	153	154,94
414	OHL	CAN	F	2019	66	44	19	11	63	9	11	9	20	75,9	63,86	103	71,8446601941748	28,1553398058252	8/5/1998	3	21,11	21,41	6	6	72	189	L	2016	8	DAL	2	72	180	182,88
415	OHL	CAN	F	2019	64	4	9	8	13	0	0	3	0	100	30,77	24	87,5	12,5	4/30/2001	2	18,38	18,67	6	6	72	184	L	2019			1	72	180	182,88
416	OHL	CAN	F	2019	58	12	8	5	20	8	4	7	12	62,5	62,5	44	56,8181818181818	43,1818181818182	9/30/2000	3	18,96	19,25	5,09	5,9	69	168	L	2019			1	61,08	152,7	175,26
417	OHL	CAN	F	2019	58	4	7	3	11	1	3	5	4	73,33	33,33	23	60,8695652173913	39,1304347826087	2/9/1999	1	20,6	20,89	6,04	6,4	76	193	L	2017			1	72,48	181,2	193,04
418	OHL	CAN	D	2019	68	9	17	10	26	5	6	12	11	70,27	37,84	59	61,0169491525424	38,9830508474576	3/1/2000	1	19,54	19,83	6,01	6,1	73	193	L	2018	7	STL	2	72,12	180,3	185,42
419	OHL	CAN	F	2019	64	7	3	8	10	3	1	1	4	71,43	71,43	23	78,2608695652174	21,7391304347826	1/18/2002	1	17,66	17,95	5,11	5,11	71	189	R	2020			1	61,32	153,3	180,34
420	OHL	CAN	D	2019	51	2	0	5	2	0	0	0	0	100	100	7	100	0	9/21/2000	3	18,98	19,28	5,11	5,11	71	165	L	2019			1	61,32	153,3	180,34
421	OHL	CAN	D	2019	54	2	6	9	8	2	6	5	8	50	25	30	56,6666666666667	43,3333333333333	5/26/2001	2	18,3	18,6	6,01	6,1	73	188	L	2019			1	72,12	180,3	185,42
422	OHL	CAN	F	2019	63	21	4	5	25	5	5	1	10	71,43	74,29	41	73,1707317073171	26,8292682926829	2/5/2002	1	17,61	17,91	6,02	6,2	74	200	L	2020			1	72,24	180,6	187,96
423	OHL	CAN	D	2019	67	2	5	7	7	1	0	0	1	87,5	37,5	15	93,3333333333333	6,66666666666667	5/31/2000	2	19,29	19,58	6,03	6,3	75	208	L	2018			1	72,36	180,9	190,5
424	OHL	CAN	D	2019	54	3	0	3	3	3	2	3	5	37,5	75	14	42,8571428571429	57,1428571428571	3/30/1998	1	21,46	21,75	6	6	72	201	L	2016			1	72	180	182,88
425	OHL	CAN	F	2019	55	3	2	1	5	0	0	1	0	100	60	7	85,7142857142857	14,2857142857143	4/4/2002	2	17,45	17,74	5,1	5,1	61	178	L	2020			1	61,2	153	154,94
426	OHL	CAN	F	2019	14	0	2	0	2	0	0	0	0	100	0	2	100	0	5/7/2002	2	17,36	17,65	6,01	6,1	73	178	L	2020			1	72,12	180,3	185,42
427	OHL	CAN	F	2019	30	8	4	1	12	4	1	5	5	70,59	70,59	23	56,5217391304348	43,4782608695652	3/6/1999	1	20,53	20,82	6,02	6,2	74	192	L	2017	3	DET	2	72,24	180,6	187,96
428	OHL	CAN	F	2019	63	9	3	5	12	0	1	0	1	92,31	69,23	18	94,4444444444444	5,55555555555556	5/12/1998	2	21,34	21,64	5,11	5,11	71	202	R	2016			1	61,32	153,3	180,34
429	OHL	CAN	F	2019	39	2	5	1	7	0	0	0	0	100	28,57	8	100	0	1/11/1999	1	20,68	20,97	6,03	6,3	75	194	L	2017			1	72,36	180,9	190,5
430	OHL	CAN	F	2019	51	8	6	1	14	0	0	0	0	100	57,14	15	100	0	8/4/1999	3	20,11	20,41	6	6	72	178	L	2017			1	72	180	182,88
431	OHL	CAN	D	2019	38	1	2	4	3	0	0	1	0	100	33,33	8	87,5	12,5	8/3/2000	3	19,12	19,41	6,02	6,2	74	170	L	2018			1	72,24	180,6	187,96
432	OHL	CAN	D	2019	51	1	2	1	3	1	0	0	1	75	50	5	80	20	4/5/2002	2	17,44	17,74	6,01	6,1	73	180	L	2020			1	72,12	180,3	185,42
433	OHL	CAN	F	2019	68	9	11	7	20	3	4	2	7	74,07	44,44	36	75	25	5/10/2000	2	19,35	19,64	5,1	5,1	61	183	L	2018			1	61,2	153	154,94
434	OHL	CAN	F	2019	60	3	4	3	7	0	0	0	0	100	42,86	10	100	0	5/20/2002	2	17,32	17,61	5,1	5,1	61	199	R	2020			1	61,2	153	154,94
435	QMJHL	CAN	F	2019	59	8	8	13	16	6	2	3	8	66,67	58,33	40	72,5	27,5	5/17/1999	2	20,33	20,62	5,1	5,1	61	197	L	2017			1	61,2	153	154,94
436	QMJHL	CAN	D	2019	52	2	2	1	4	0	0	0	0	100	50	5	100	0	12/28/1999	4	19,71	20,01	5,11	5,11	71	173	R	2018			1	61,32	153,3	180,34
437	QMJHL	CAN	D	2019	63	6	7	10	13	1	3	3	4	76,47	41,18	30	76,6666666666667	23,3333333333333	6/25/2000	2	19,22	19,52	5,11	5,11	71	182	L	2018			1	61,32	153,3	180,34
438	QMJHL	CAN	F	2019	48	6	3	3	9	0	0	0	0	100	66,67	12	100	0	4/5/2001	2	18,44	18,74	6	6	72	195	L	2019			1	72	180	182,88
439	QMJHL	CAN	F	2019	37	1	2	1	3	1	0	0	1	75	50	5	80	20	11/20/2000	4	18,82	19,11	5,08	5,8	68	160	R	2019			1	60,96	152,4	172,72
440	QMJHL	CAN	D	2019	36	0	0	1	0	0	0	0	0	100	0	1	100	0	4/4/2001	2	18,45	18,74	6	6	72	192	L	2019			1	72	180	182,88
441	QMJHL	CAN	F	2019	63	11	13	10	24	3	4	4	7	77,42	45,16	45	75,5555555555556	24,4444444444444	5/22/2000	2	19,31	19,61	5,1	5,1	61	180	L	2018			1	61,2	153	154,94
442	QMJHL	CAN	D	2019	54	1	5	3	6	4	4	3	8	42,86	35,71	20	45	55	3/28/1999	1	20,46	20,76	5,09	5,9	69	182	R	2017			1	61,08	152,7	175,26
443	QMJHL	CAN	F	2019	68	26	16	9	42	13	6	9	19	68,85	63,93	79	64,5569620253165	35,4430379746835	7/25/2001	3	18,14	18,43	6,02	6,2	74	192	R	2019			1	72,24	180,6	187,96
444	QMJHL	CAN	D	2019	59	1	4	2	5	1	1	2	2	71,43	28,57	11	63,6363636363636	36,3636363636364	2/15/2000	1	19,58	19,88	5,11	5,11	71	164	R	2018			1	61,32	153,3	180,34
445	QMJHL	CAN	F	2019	38	4	8	2	12	0	0	0	0	100	33,33	14	100	0	7/4/2002	3	17,2	17,49	5,1	5,1	61	173	R	2020			1	61,2	153	154,94
446	QMJHL	CAN	F	2019	68	21	14	9	35	6	4	2	10	77,78	60	56	78,5714285714286	21,4285714285714	4/10/1999	2	20,43	20,73	6,02	6,2	74	190	R	2017			1	72,24	180,6	187,96
447	QMJHL	CAN	D	2019	53	0	3	7	3	0	0	0	0	100	0	10	100	0	3/30/2000	1	19,46	19,75	6,02	6,2	74	180	R	2018			1	72,24	180,6	187,96
448	QMJHL	CAN	F	2019	67	16	9	7	25	3	5	6	8	75,76	57,58	46	69,5652173913043	30,4347826086957	4/25/1998	2	21,39	21,68	5,11	5,11	71	188	R	2016			1	61,32	153,3	180,34
449	QMJHL	CAN	F	2019	64	19	16	6	35	6	11	15	17	67,31	48,08	73	56,1643835616438	43,8356164383562	4/12/2000	2	19,43	19,72	5,11	5,11	71	196	L	2018	3	MIN	2	61,32	153,3	180,34
450	QMJHL	CAN	F	2019	59	6	3	4	9	3	0	2	3	75	75	18	72,2222222222222	27,7777777777778	4/22/2000	2	19,4	19,69	5,1	5,1	61	173	L	2018			1	61,2	153	154,94
451	QMJHL	CAN	F	2019	49	2	3	0	5	0	0	0	0	100	40	5	100	0	1/18/2002	1	17,66	17,95	5,08	5,8	68	173	R	2020			1	60,96	152,4	172,72
452	QMJHL	CAN	D	2019	49	1	4	6	5	0	0	0	0	100	20	11	100	0	3/22/2001	1	18,48	18,78	5,1	5,1	61	184	R	2019			1	61,2	153	154,94
453	QMJHL	CAN	F	2019	58	1	4	1	5	0	0	0	0	100	20	6	100	0	7/17/2001	3	18,16	18,46	5,11	5,11	71	184	R	2019			1	61,32	153,3	180,34
454	QMJHL	CAN	D	2019	63	6	3	9	9	0	0	2	0	100	66,67	20	90	10	5/17/2000	2	19,33	19,62	5,11	5,11	71	178	L	2018			1	61,32	153,3	180,34
455	QMJHL	CAN	F	2019	61	27	26	15	53	10	15	11	25	67,95	47,44	104	65,3846153846154	34,6153846153846	10/11/2001	4	17,93	18,22	6,01	6,1	73	192	L	2020			1	72,12	180,3	185,42
456	QMJHL	CAN	D	2019	55	0	4	3	4	1	0	1	1	80	20	9	77,7777777777778	22,2222222222222	3/9/1999	1	20,52	20,81	6,05	6,5	77	217	L	2017			1	72,6	181,5	195,58
457	QMJHL	CAN	F	2019	31	5	1	1	6	2	2	1	4	60	70	12	58,3333333333333	41,6666666666667	5/16/2000	2	19,33	19,63	6,02	6,2	74	206	L	2018			1	72,24	180,6	187,96
458	QMJHL	CAN	F	2019	23	2	0	0	2	0	0	0	0	100	100	2	100	0	6/29/2000	2	19,21	19,51	6,04	6,4	76	184	L	2018			1	72,48	181,2	193,04
459	QMJHL	CAN	F	2019	68	13	14	7	27	6	6	1	12	69,23	48,72	47	72,3404255319149	27,6595744680851	4/11/2000	2	19,43	19,72	6,03	6,3	75	197	R	2018			1	72,36	180,9	190,5
460	QMJHL	CAN	D	2019	54	0	2	3	2	0	0	0	0	100	0	5	100	0	4/27/2001	2	18,38	18,68	6,03	6,3	75	189	L	2019			1	72,36	180,9	190,5
461	QMJHL	CAN	F	2019	33	5	4	0	9	1	0	1	1	90	60	11	81,8181818181818	18,1818181818182	6/25/1998	2	21,22	21,52	6,02	6,2	74	201	L	2016			1	72,24	180,6	187,96
462	QMJHL	CAN	D	2019	67	1	7	10	8	0	0	0	0	100	12,5	18	100	0	3/22/2000	1	19,48	19,78	6,03	6,3	75	207	L	2018			1	72,36	180,9	190,5
463	QMJHL	CAN	F	2019	68	16	11	5	27	3	4	3	7	79,41	55,88	42	76,1904761904762	23,8095238095238	2/22/1999	1	20,56	20,86	6	6	72	165	R	2017			1	72	180	182,88
464	QMJHL	CAN	F	2019	41	7	3	1	10	7	3	1	10	50	70	22	50	50	10/13/2000	4	18,92	19,22	6	6	72	209	L	2019			1	72	180	182,88
465	QMJHL	CAN	F	2019	66	6	7	8	13	3	0	3	3	81,25	56,25	27	77,7777777777778	22,2222222222222	8/26/1999	3	20,05	20,35	5,1	5,1	61	190	L	2017			1	61,2	153	154,94
466	QMJHL	CAN	D	2019	59	2	8	5	10	0	2	0	2	83,33	16,67	17	88,2352941176471	11,7647058823529	8/19/1999	3	20,07	20,37	6	6	72	197	L	2017			1	72	180	182,88
467	QMJHL	CAN	F	2019	68	10	8	4	18	3	3	1	6	75	54,17	29	75,8620689655172	24,1379310344828	4/14/1999	2	20,42	20,71	5,08	5,8	68	158	L	2017			1	60,96	152,4	172,72
468	QMJHL	CAN	D	2019	25	0	1	1	1	0	0	0	0	100	0	2	100	0	9/19/2001	3	17,99	18,28	5,11	5,11	71	179	L	2020			1	61,32	153,3	180,34
469	QMJHL	CAN	F	2019	62	17	18	9	35	2	11	9	13	72,92	39,58	66	66,6666666666667	33,3333333333333	2/18/1999	1	20,58	20,87	5,11	5,11	71	185	L	2017	2	ANA	2	61,32	153,3	180,34
470	QMJHL	CAN	F	2019	59	5	5	1	10	0	1	1	1	90,91	45,45	13	84,6153846153846	15,3846153846154	2/25/2001	1	18,56	18,85	5,11	5,11	71	183	L	2019			1	61,32	153,3	180,34
471	QMJHL	CAN	F	2019	68	27	18	10	45	11	3	4	14	76,27	64,41	73	75,3424657534247	24,6575342465753	1/14/1999	1	20,67	20,96	6	6	72	183	L	2017	6	NYI	2	72	180	182,88
472	QMJHL	CAN	D	2019	55	6	9	3	15	7	3	6	10	60	52	34	52,9411764705882	47,0588235294118	1/4/2001	1	18,7	18,99	5,1	5,1	61	183	L	2019			1	61,2	153	154,94
473	QMJHL	CAN	F	2019	54	6	11	8	17	5	4	1	9	65,38	42,31	35	71,4285714285714	28,5714285714286	3/8/2001	1	18,52	18,81	5,1	5,1	61	179	L	2019			1	61,2	153	154,94
474	QMJHL	CAN	F	2019	65	9	11	7	20	0	1	0	1	95,24	42,86	28	96,4285714285714	3,57142857142857	2/4/1999	1	20,61	20,91	5,1	5,1	61	188	R	2017			1	61,2	153	154,94
475	QMJHL	CAN	F	2019	64	12	10	3	22	1	0	1	1	95,65	56,52	27	92,5925925925926	7,40740740740741	3/16/2001	1	18,5	18,79	5,11	5,11	71	156	R	2019			1	61,32	153,3	180,34
476	QMJHL	CAN	F	2019	34	1	2	0	3	0	0	0	0	100	33,33	3	100	0	4/4/2001	2	18,45	18,74	6,02	6,2	74	182	L	2019			1	72,24	180,6	187,96
477	QMJHL	CAN	D	2019	65	8	7	6	15	2	4	8	6	71,43	47,62	35	60	40	10/22/1998	4	20,9	21,19	6	6	72	183	L	2017			1	72	180	182,88
478	QMJHL	CAN	D	2019	66	0	1	1	1	0	0	0	0	100	0	2	100	0	1/25/2002	1	17,64	17,93	6,05	6,5	77	207	R	2020			1	72,6	181,5	195,58
479	QMJHL	CAN	F	2019	67	17	21	6	38	4	4	4	8	82,61	45,65	56	78,5714285714286	21,4285714285714	1/24/2000	1	19,64	19,94	5,1	5,1	61	192	L	2018			1	61,2	153	154,94
480	QMJHL	CAN	F	2019	65	17	17	17	34	14	5	8	19	64,15	58,49	78	65,3846153846154	34,6153846153846	2/6/2000	1	19,61	19,9	6,02	6,2	74	194	L	2018	2	ANA	2	72,24	180,6	187,96
481	QMJHL	CAN	F	2019	33	2	5	5	7	0	3	1	3	70	20	16	75	25	7/26/2001	3	18,14	18,43	5,07	5,7	67	150	L	2019			1	60,84	152,1	170,18
482	QMJHL	CAN	F	2019	62	14	10	8	24	5	1	3	6	80	63,33	41	78,0487804878049	21,9512195121951	11/5/1998	4	20,86	21,16	6,01	6,1	73	185	R	2017			1	72,12	180,3	185,42
483	QMJHL	CAN	F	2019	65	7	10	3	17	4	2	3	6	73,91	47,83	29	68,9655172413793	31,0344827586207	5/27/2002	2	17,3	17,59	5,07	5,7	67	145	L	2020			1	60,84	152,1	170,18
484	QMJHL	CAN	F	2019	62	12	4	6	16	0	1	0	1	94,12	70,59	23	95,6521739130435	4,34782608695652	10/3/1998	4	20,95	21,24	6,02	6,2	74	227	R	2017			1	72,24	180,6	187,96
485	QMJHL	CAN	D	2019	41	1	1	2	2	0	0	0	0	100	50	4	100	0	1/22/2001	1	18,65	18,94	6,01	6,1	73	180	R	2019			1	72,12	180,3	185,42
486	QMJHL	CAN	F	2019	35	1	0	1	1	1	0	0	1	50	100	3	66,6666666666667	33,3333333333333	1/13/2001	1	18,67	18,97	5,1	5,1	61	160	L	2019			1	61,2	153	154,94
487	QMJHL	CAN	F	2019	67	3	8	7	11	3	2	0	5	68,75	37,5	23	78,2608695652174	21,7391304347826	7/25/2000	3	19,14	19,43	5,11	5,11	71	195	R	2018			1	61,32	153,3	180,34
488	QMJHL	CAN	F	2019	68	13	20	10	33	0	0	4	0	100	39,39	47	91,4893617021277	8,51063829787234	10/2/1999	4	19,95	20,25	6,01	6,1	73	194	R	2018			1	72,12	180,3	185,42
489	QMJHL	CAN	D	2019	43	0	3	5	3	0	0	0	0	100	0	8	100	0	4/26/2001	2	18,39	18,68	5,11	5,11	71	170	L	2019			1	61,32	153,3	180,34
490	QMJHL	CAN	D	2019	37	3	3	2	6	0	0	0	0	100	50	8	100	0	9/7/2000	3	19,02	19,32	5,09	5,9	69	186	L	2018			1	61,08	152,7	175,26
491	QMJHL	CAN	D	2019	68	4	9	7	13	0	0	1	0	100	30,77	21	95,2380952380952	4,76190476190476	9/10/1999	3	20,01	20,31	5,11	5,11	71	191	L	2017			1	61,32	153,3	180,34
492	QMJHL	CAN	F	2019	67	15	9	2	24	2	1	3	3	88,89	62,96	32	81,25	18,75	6/1/2001	2	18,29	18,58	6	6	72	178	L	2019			1	72	180	182,88
493	QMJHL	CAN	F	2019	58	5	6	5	11	0	0	1	0	100	45,45	17	94,1176470588235	5,88235294117647	4/8/1999	2	20,44	20,73	6	6	72	180	L	2017			1	72	180	182,88
494	QMJHL	CAN	F	2019	61	14	5	2	19	5	0	2	5	79,17	79,17	28	75	25	4/21/2001	2	18,4	18,69	6	6	72	163	L	2019			1	72	180	182,88
495	QMJHL	CAN	D	2019	32	0	1	0	1	0	0	0	0	100	0	1	100	0	1/11/2001	1	18,68	18,97	6,03	6,3	75	214	L	2019			1	72,36	180,9	190,5
496	QMJHL	CAN	F	2019	68	11	9	11	20	3	4	4	7	74,07	51,85	42	73,8095238095238	26,1904761904762	8/2/1999	3	20,12	20,41	6,01	6,1	73	172	L	2017			1	72,12	180,3	185,42
497	QMJHL	CAN	F	2019	59	9	3	9	12	10	1	2	11	52,17	82,61	34	61,7647058823529	38,2352941176471	3/3/2000	1	19,53	19,83	5,08	5,8	68	162	L	2018			1	60,96	152,4	172,72
498	QMJHL	CAN	F	2019	68	15	15	11	30	2	1	4	3	90,91	51,52	48	85,4166666666667	14,5833333333333	1/24/1999	1	20,64	20,94	6,04	6,4	76	219	L	2017	6	BOS	2	72,48	181,2	193,04
499	QMJHL	CAN	D	2019	55	9	14	13	23	4	12	12	16	58,97	33,33	64	56,25	43,75	4/21/1998	2	21,4	21,69	6,02	6,2	74	204	L	2016			1	72,24	180,6	187,96
500	QMJHL	CAN	F	2019	57	6	2	4	8	3	1	2	4	66,67	75	18	66,6666666666667	33,3333333333333	2/21/2002	1	17,57	17,86	6	6	72	174	R	2020			1	72	180	182,88
501	QMJHL	CAN	F	2019	65	10	8	6	18	2	1	2	3	85,71	57,14	29	82,7586206896552	17,2413793103448	5/3/1999	2	20,37	20,66	5,11	5,11	71	175	L	2017			1	61,32	153,3	180,34
502	QMJHL	CAN	F	2019	57	14	7	4	21	1	1	1	2	91,3	65,22	28	89,2857142857143	10,7142857142857	2/18/1999	1	20,58	20,87	6,01	6,1	73	183	R	2017			1	72,12	180,3	185,42
503	QMJHL	CAN	F	2019	25	1	2	6	3	2	0	0	2	60	60	11	81,8181818181818	18,1818181818182	2/28/2001	1	18,54	18,84	5,07	5,7	67	154	L	2019			1	60,84	152,1	170,18
504	QMJHL	CAN	D	2019	59	5	6	6	11	5	3	2	8	57,89	52,63	27	62,962962962963	37,037037037037	4/24/2002	2	17,39	17,69	5,1	5,1	61	165	R	2020			1	61,2	153	154,94
505	QMJHL	CAN	D	2019	33	0	1	3	1	1	0	0	1	50	50	5	80	20	1/1/2000	1	19,71	20	6,02	6,2	74	180	L	2018			1	72,24	180,6	187,96
506	QMJHL	CAN	F	2019	24	0	1	0	1	0	0	0	0	100	0	1	100	0	2/8/2000	1	19,6	19,9	5,1	5,1	61	180	L	2018			1	61,2	153	154,94
507	QMJHL	CAN	D	2019	67	4	7	2	11	1	9	0	10	52,38	23,81	23	56,5217391304348	43,4782608695652	3/2/1999	1	20,54	20,83	5,1	5,1	61	161	L	2017			1	61,2	153	154,94
508	QMJHL	CAN	F	2019	41	6	3	1	9	0	2	1	2	81,82	54,55	13	76,9230769230769	23,0769230769231	2/5/2001	1	18,61	18,91	5,1	5,1	61	161	L	2019			1	61,2	153	154,94
509	QMJHL	CAN	F	2019	60	9	7	3	16	0	0	0	0	100	56,25	19	100	0	5/31/1999	2	20,29	20,58	5,1	5,1	61	181	L	2017			1	61,2	153	154,94
510	QMJHL	CAN	D	2019	53	1	3	5	4	0	0	0	0	100	25	9	100	0	1/22/2001	1	18,65	18,94	5,11	5,11	71	181	R	2019			1	61,32	153,3	180,34
511	QMJHL	CAN	D	2019	66	2	12	6	14	3	6	3	9	60,87	21,74	32	62,5	37,5	1/17/2001	1	18,66	18,96	5,11	5,11	71	165	L	2019			1	61,32	153,3	180,34
512	QMJHL	CAN	F	2019	53	6	2	1	8	0	0	0	0	100	75	9	100	0	5/12/2000	2	19,34	19,64	5,11	5,11	71	177	R	2018			1	61,32	153,3	180,34
513	QMJHL	CAN	F	2019	56	4	2	2	6	0	0	0	0	100	66,67	8	100	0	1/24/2001	1	18,64	18,94	6,05	6,5	77	209	L	2019			1	72,6	181,5	195,58
514	QMJHL	CAN	D	2019	35	0	0	1	0	0	0	0	0	100	0	1	100	0	9/13/2002	3	17,01	17,3	6,02	6,2	74	174	R	2020			1	72,24	180,6	187,96
515	QMJHL	CAN	F	2019	66	9	5	4	14	7	3	2	10	58,33	66,67	30	60	40	1/5/1999	1	20,69	20,99	6,01	6,1	73	208	L	2017			1	72,12	180,3	185,42
516	QMJHL	CAN	F	2019	28	1	2	1	3	0	0	0	0	100	33,33	4	100	0	8/1/2001	3	18,12	18,42	5,11	5,11	71	180	R	2019			1	61,32	153,3	180,34
517	QMJHL	CAN	D	2019	37	0	3	2	3	0	0	0	0	100	0	5	100	0	4/2/1998	2	21,45	21,75	6	6	72	192	L	2016			1	72	180	182,88
518	QMJHL	CAN	D	2019	67	6	4	6	10	0	2	1	2	83,33	50	19	84,2105263157895	15,7894736842105	5/26/1999	2	20,3	20,6	5,11	5,11	71	185	L	2017			1	61,32	153,3	180,34
519	QMJHL	CAN	F	2019	43	7	1	1	8	0	0	0	0	100	87,5	9	100	0	9/19/2001	3	17,99	18,28	6	6	72	183	L	2020			1	72	180	182,88
520	QMJHL	CAN	F	2019	68	11	7	5	18	2	0	2	2	90	65	27	85,1851851851852	14,8148148148148	2/23/2001	1	18,56	18,86	5,1	5,1	61	161	L	2019			1	61,2	153	154,94
521	QMJHL	CAN	F	2019	64	15	10	8	25	4	4	6	8	75,76	57,58	47	70,2127659574468	29,7872340425532	4/7/1999	2	20,44	20,73	6,03	6,3	75	173	R	2017	6	CGY	2	72,36	180,9	190,5
522	QMJHL	CAN	F	2019	68	24	24	11	48	10	8	1	18	72,73	51,52	78	75,6410256410256	24,3589743589744	6/11/1998	2	21,26	21,56	5,1	5,1	61	180	L	2016			1	61,2	153	154,94
523	QMJHL	CAN	F	2019	66	2	8	2	10	2	2	2	4	71,43	28,57	18	66,6666666666667	33,3333333333333	7/29/2001	3	18,13	18,42	6,02	6,2	74	187	L	2019			1	72,24	180,6	187,96
524	QMJHL	CAN	F	2019	32	4	3	0	7	0	0	0	0	100	57,14	7	100	0	11/12/1998	4	20,84	21,14	6	6	72	207	L	2017			1	72	180	182,88
525	QMJHL	CAN	D	2019	63	1	5	0	6	0	1	0	1	85,71	14,29	7	85,7142857142857	14,2857142857143	12/7/2000	4	18,77	19,07	6,01	6,1	73	192	L	2019			1	72,12	180,3	185,42
526	QMJHL	CAN	D	2019	66	7	12	7	19	1	4	1	5	79,17	33,33	32	81,25	18,75	3/18/1999	1	20,49	20,79	6,03	6,3	75	181	L	2017			1	72,36	180,9	190,5
527	QMJHL	CAN	D	2019	57	4	7	7	11	0	5	5	5	68,75	25	28	64,2857142857143	35,7142857142857	9/26/2000	3	18,97	19,26	5,11	5,11	71	183	R	2019			1	61,32	153,3	180,34
528	QMJHL	CAN	D	2019	37	5	1	4	6	8	2	7	10	37,5	81,25	27	37,037037037037	62,962962962963	4/10/1999	2	20,43	20,73	6,01	6,1	73	194	L	2017	5	STL	2	72,12	180,3	185,42
529	QMJHL	CAN	F	2019	68	23	16	5	39	5	4	6	9	81,25	58,33	59	74,5762711864407	25,4237288135593	10/27/2001	4	17,88	18,18	6	6	72	173	R	2020			1	72	180	182,88
530	QMJHL	CAN	F	2019	11	0	1	1	1	0	0	0	0	100	0	2	100	0	1/25/2002	1	17,64	17,93	5,11	5,11	71	185	L	2020			1	61,32	153,3	180,34
531	QMJHL	CAN	F	2019	48	8	15	5	23	2	1	2	3	88,46	38,46	33	84,8484848484848	15,1515151515152	5/7/1998	2	21,36	21,65	5,11	5,11	71	192	R	2016			1	61,32	153,3	180,34
532	QMJHL	CAN	D	2019	58	1	7	8	8	0	0	0	0	100	12,5	16	100	0	9/22/1999	3	19,98	20,28	5,09	5,9	69	163	L	2018			1	61,08	152,7	175,26
533	QMJHL	CAN	F	2019	63	10	14	14	24	4	5	7	9	72,73	42,42	54	70,3703703703704	29,6296296296296	4/9/1999	2	20,43	20,73	5,08	5,8	68	162	R	2017			1	60,96	152,4	172,72
534	QMJHL	CAN	D	2019	14	0	2	0	2	0	0	0	0	100	0	2	100	0	8/6/2001	3	18,11	18,4	6	6	72	175	R	2019			1	72	180	182,88
535	QMJHL	CAN	F	2019	67	19	8	11	27	6	7	8	13	67,5	62,5	59	64,4067796610169	35,5932203389831	8/11/2000	3	19,09	19,39	5,09	5,9	69	165	R	2018			1	61,08	152,7	175,26
536	QMJHL	CAN	F	2019	18	2	1	3	3	0	0	0	0	100	66,67	6	100	0	7/9/1999	3	20,18	20,48	5,11	5,11	71	175	L	2017			1	61,32	153,3	180,34
537	QMJHL	CAN	D	2019	67	10	9	6	19	2	9	8	11	63,33	40	44	56,8181818181818	43,1818181818182	1/2/1998	1	21,7	22	5,11	5,11	71	181	L	2016			1	61,32	153,3	180,34
538	QMJHL	CAN	F	2019	48	4	3	1	7	0	0	0	0	100	57,14	8	100	0	8/28/2001	3	18,05	18,34	5,1	5,1	61	181	L	2019			1	61,2	153	154,94
539	QMJHL	CAN	F	2019	15	1	0	1	1	0	0	0	0	100	100	2	100	0	6/29/2000	2	19,21	19,51	6,04	6,4	76	195	L	2018			1	72,48	181,2	193,04
540	QMJHL	CAN	D	2019	55	2	1	2	3	0	0	0	0	100	66,67	5	100	0	7/1/2001	3	18,21	18,5	5,1	5,1	61	178	R	2019			1	61,2	153	154,94
541	QMJHL	CAN	F	2019	64	12	8	6	20	1	1	0	2	90,91	59,09	28	92,8571428571429	7,14285714285714	1/15/1999	1	20,67	20,96	6,01	6,1	73	186	L	2017			1	72,12	180,3	185,42
542	QMJHL	CAN	F	2019	51	4	3	3	7	0	0	0	0	100	57,14	10	100	0	1/14/2000	1	19,67	19,96	5,1	5,1	61	172	R	2018			1	61,2	153	154,94
543	QMJHL	CAN	F	2019	65	13	4	8	17	5	4	1	9	65,38	69,23	35	71,4285714285714	28,5714285714286	4/4/2000	2	19,45	19,74	6	6	72	185	L	2018			1	72	180	182,88
544	QMJHL	CAN	F	2019	63	16	17	5	33	8	7	11	15	68,75	50	64	59,375	40,625	6/3/2001	2	18,28	18,58	5,11	5,11	71	165	L	2019			1	61,32	153,3	180,34
545	QMJHL	CAN	F	2019	68	25	12	7	37	5	4	4	9	80,43	65,22	57	77,1929824561403	22,8070175438596	6/7/2000	2	19,27	19,57	6,03	6,3	75	241	R	2018			1	72,36	180,9	190,5
546	QMJHL	CAN	D	2019	17	0	2	2	2	0	0	0	0	100	0	4	100	0	4/20/2000	2	19,4	19,7	5,11	5,11	71	195	L	2018			1	61,32	153,3	180,34
547	QMJHL	CAN	F	2019	61	9	8	7	17	3	4	0	7	70,83	50	31	77,4193548387097	22,5806451612903	1/21/2002	1	17,65	17,94	5,11	5,11	71	178	L	2020			1	61,32	153,3	180,34
548	QMJHL	CAN	F	2019	55	3	1	2	4	0	0	0	0	100	75	6	100	0	6/1/2000	2	19,29	19,58	5,11	5,11	71	192	L	2018			1	61,32	153,3	180,34
549	QMJHL	CAN	F	2019	34	2	3	2	5	0	0	0	0	100	40	7	100	0	1/13/2001	1	18,67	18,97	6	6	72	162	L	2019			1	72	180	182,88
550	QMJHL	CAN	F	2019	50	2	6	3	8	0	0	0	0	100	25	11	100	0	5/10/2001	2	18,35	18,64	6	6	72	171	L	2019			1	72	180	182,88
551	QMJHL	CAN	F	2019	34	1	3	3	4	0	0	2	0	100	25	9	77,7777777777778	22,2222222222222	12/28/2000	4	18,71	19,01	5,08	5,8	68	165	L	2019			1	60,96	152,4	172,72
552	QMJHL	CAN	F	2019	51	11	11	3	22	7	2	2	9	70,97	58,06	36	69,4444444444444	30,5555555555556	3/13/1999	1	20,51	20,8	5,11	5,11	71	185	L	2017			1	61,32	153,3	180,34
553	QMJHL	CAN	D	2019	63	3	2	2	5	2	4	5	6	45,45	45,45	18	38,8888888888889	61,1111111111111	12/21/1998	4	20,73	21,03	6	6	72	155	L	2017			1	72	180	182,88
554	QMJHL	CAN	F	2019	67	8	12	4	20	3	6	2	9	68,97	37,93	35	68,5714285714286	31,4285714285714	3/2/2000	1	19,54	19,83	5,09	5,9	69	168	L	2018			1	61,08	152,7	175,26
555	QMJHL	CAN	F	2019	51	6	5	2	11	0	0	0	0	100	54,55	13	100	0	3/7/2000	1	19,52	19,82	6,02	6,2	74	190	L	2018			1	72,24	180,6	187,96
556	QMJHL	CAN	F	2019	63	13	12	10	25	11	11	6	22	53,19	51,06	63	55,5555555555556	44,4444444444444	3/31/1999	1	20,46	20,75	6	6	72	187	L	2017			1	72	180	182,88
557	QMJHL	CAN	D	2019	67	5	13	9	18	5	10	11	15	54,55	30,3	53	50,9433962264151	49,0566037735849	3/11/1998	1	21,51	21,81	5,07	5,7	67	178	R	2016			1	60,84	152,1	170,18
558	QMJHL	CAN	F	2019	54	5	9	7	14	0	1	0	1	93,33	33,33	22	95,4545454545455	4,54545454545455	6/21/2001	2	18,23	18,53	5,08	5,8	68	157	R	2019			1	60,96	152,4	172,72
559	QMJHL	CAN	F	2019	68	18	21	13	39	7	6	8	13	75	48,08	73	71,2328767123288	28,7671232876712	4/30/1998	2	21,38	21,67	5,1	5,1	61	186	L	2016			1	61,2	153	154,94
560	QMJHL	CAN	F	2019	63	5	4	3	9	0	0	0	0	100	55,56	12	100	0	3/28/2000	1	19,46	19,76	6,03	6,3	75	205	R	2018			1	72,36	180,9	190,5
561	QMJHL	CAN	F	2019	62	18	16	9	34	4	3	3	7	82,93	53,66	53	81,1320754716981	18,8679245283019	7/24/1999	3	20,14	20,44	5,08	5,8	68	166	L	2017			1	60,96	152,4	172,72
562	QMJHL	CAN	D	2019	30	0	0	0	0	0	0	0	0	100	0	0			12/7/2001	4	17,77	18,07	6,03	6,3	75	197	L	2020			1	72,36	180,9	190,5
563	QMJHL	CAN	D	2019	66	2	6	7	8	0	0	0	0	100	25	15	100	0	5/20/2000	2	19,32	19,61	6,03	6,3	75	173	L	2018			1	72,36	180,9	190,5
564	QMJHL	CAN	F	2019	60	3	5	7	8	1	3	5	4	66,67	33,33	24	62,5	37,5	12/17/2000	4	18,74	19,04	5,11	5,11	71	194	R	2019			1	61,32	153,3	180,34
565	QMJHL	CAN	D	2019	55	0	3	0	3	0	0	0	0	100	0	3	100	0	6/21/2001	2	18,23	18,53	6	6	72	181	L	2019			1	72	180	182,88
566	QMJHL	CAN	F	2019	67	11	9	2	20	3	5	1	8	71,43	50	31	70,9677419354839	29,0322580645161	4/2/2001	2	18,45	18,75	6,01	6,1	73	180	L	2019			1	72,12	180,3	185,42
567	QMJHL	CAN	F	2019	59	2	5	5	7	0	0	0	0	100	28,57	12	100	0	7/15/2000	3	19,17	19,46	5,1	5,1	61	172	L	2018			1	61,2	153	154,94
568	QMJHL	CAN	F	2019	28	2	3	2	5	1	0	0	1	83,33	50	8	87,5	12,5	9/8/2002	3	17,02	17,31	5,06	5,6	66	157	L	2020			1	60,72	151,8	167,64
569	QMJHL	CAN	D	2019	46	4	2	4	6	1	0	1	1	85,71	71,43	12	83,3333333333333	16,6666666666667	5/30/2001	2	18,29	18,58	5,11	5,11	71	180	L	2019			1	61,32	153,3	180,34
570	QMJHL	CAN	D	2019	59	10	4	10	14	1	11	12	12	53,85	42,31	48	50	50	6/4/1998	2	21,28	21,58	6,02	6,2	74	210	R	2016			1	72,24	180,6	187,96
571	QMJHL	CAN	F	2019	59	4	7	4	11	1	1	1	2	84,62	38,46	18	83,3333333333333	16,6666666666667	11/6/2000	4	18,86	19,15	6,02	6,2	74	182	L	2019			1	72,24	180,6	187,96
572	QMJHL	CAN	F	2019	68	26	17	16	43	5	5	9	10	81,13	58,49	78	75,6410256410256	24,3589743589744	2/6/2000	1	19,61	19,9	5,1	5,1	61	172	L	2018	2	TBL	2	61,2	153	154,94
573	QMJHL	CAN	F	2019	61	5	3	4	8	2	2	1	4	66,67	58,33	17	70,5882352941177	29,4117647058824	3/9/2001	1	18,52	18,81	6,01	6,1	73	181	L	2019			1	72,12	180,3	185,42
574	QMJHL	CAN	F	2019	62	14	8	10	22	0	0	0	0	100	63,64	32	100	0	3/24/1999	1	20,48	20,77	5,08	5,8	68	167	R	2017			1	60,96	152,4	172,72
575	QMJHL	CAN	D	2019	64	4	10	4	14	0	0	1	0	100	28,57	19	94,7368421052632	5,26315789473684	1/22/1998	1	21,65	21,94	6,04	6,4	76	187	R	2016			1	72,48	181,2	193,04
576	QMJHL	CAN	D	2019	67	4	7	3	11	0	1	0	1	91,67	33,33	15	93,3333333333333	6,66666666666667	4/12/2000	2	19,43	19,72	5,11	5,11	71	187	R	2018			1	61,32	153,3	180,34
577	QMJHL	CAN	F	2019	66	12	14	5	26	13	1	3	14	65	62,5	48	64,5833333333333	35,4166666666667	5/17/1998	2	21,33	21,62	6	6	72	193	R	2016			1	72	180	182,88
578	QMJHL	CAN	F	2019	60	27	18	9	45	6	11	9	17	72,58	53,23	80	67,5	32,5	6/7/1998	2	21,27	21,57	6	6	72	182	L	2016			1	72	180	182,88
579	QMJHL	CAN	D	2019	64	1	10	7	11	2	5	6	7	61,11	16,67	31	58,0645161290323	41,9354838709677	5/24/2000	2	19,31	19,6	6	6	72	181	L	2018			1	72	180	182,88
580	QMJHL	CAN	F	2019	25	0	1	0	1	0	0	0	0	100	0	1	100	0	12/11/2000	4	18,76	19,06	5,11	5,11	71	202	L	2019			1	61,32	153,3	180,34
581	QMJHL	CAN	F	2019	48	9	10	6	19	4	11	5	15	55,88	38,24	45	55,5555555555556	44,4444444444444	2/9/2002	1	17,6	17,89	5,11	5,11	71	173	L	2020			1	61,32	153,3	180,34
582	QMJHL	CAN	D	2019	28	1	3	3	4	0	0	0	0	100	25	7	100	0	1/18/2000	1	19,66	19,95	5,11	5,11	71	197	R	2018			1	61,32	153,3	180,34
583	QMJHL	CAN	D	2019	61	14	19	7	33	2	4	4	6	84,62	41,03	50	80	20	10/21/1998	4	20,9	21,19	6,01	6,1	73	191	R	2017	6	ANA	2	72,12	180,3	185,42
584	QMJHL	CAN	D	2019	55	7	6	3	13	1	2	0	3	81,25	50	19	84,2105263157895	15,7894736842105	1/22/1999	1	20,65	20,94	6,01	6,1	73	177	R	2017			1	72,12	180,3	185,42
585	QMJHL	CAN	F	2019	57	8	5	4	13	4	2	1	6	68,42	63,16	24	70,8333333333333	29,1666666666667	9/2/2001	3	18,04	18,33	5,1	5,1	61	170	R	2019			1	61,2	153	154,94
586	QMJHL	CAN	F	2019	48	4	3	3	7	2	0	0	2	77,78	66,67	12	83,3333333333333	16,6666666666667	3/9/1999	1	20,52	20,81	5,1	5,1	61	175	R	2017			1	61,2	153	154,94
587	QMJHL	CAN	F	2019	60	12	6	6	18	1	0	1	1	94,74	68,42	26	92,3076923076923	7,69230769230769	12/7/2000	4	18,77	19,07	6,03	6,3	75	202	L	2019			1	72,36	180,9	190,5
588	QMJHL	CAN	F	2019	66	31	27	18	58	10	7	7	17	77,33	54,67	100	76	24	1/4/1999	1	20,7	20,99	5,1	5,1	61	176	L	2017	7	SJS	2	61,2	153	154,94
589	QMJHL	CAN	F	2019	63	8	6	7	14	8	1	6	9	60,87	69,57	36	58,3333333333333	41,6666666666667	3/26/1999	1	20,47	20,76	6,01	6,1	73	215	L	2017			1	72,12	180,3	185,42
590	QMJHL	CAN	D	2019	60	2	8	4	10	0	2	2	2	83,33	16,67	18	77,7777777777778	22,2222222222222	5/26/2000	2	19,3	19,6	6,02	6,2	74	172	R	2018			1	72,24	180,6	187,96
591	QMJHL	CAN	D	2019	23	1	0	1	1	0	0	0	0	100	100	2	100	0	4/13/1999	2	20,42	20,72	6,01	6,1	73	186	R	2017			1	72,12	180,3	185,42
592	QMJHL	CAN	D	2019	10	0	2	1	2	0	0	0	0	100	0	3	100	0	2/20/2001	1	18,57	18,86	6	6	72	186	L	2019			1	72	180	182,88
593	QMJHL	CAN	F	2019	68	8	4	6	12	4	2	0	6	66,67	66,67	24	75	25	3/9/2001	1	18,52	18,81	6,03	6,3	75	180	R	2019			1	72,36	180,9	190,5
594	QMJHL	CAN	F	2019	59	10	10	9	20	1	2	2	3	86,96	47,83	34	85,2941176470588	14,7058823529412	12/2/2000	4	18,79	19,08	5,08	5,8	68	187	R	2019			1	60,96	152,4	172,72
595	QMJHL	CAN	F	2019	20	2	1	0	3	0	0	0	0	100	66,67	3	100	0	7/5/2000	3	19,19	19,49	5,1	5,1	61	164	L	2018			1	61,2	153	154,94
596	QMJHL	CAN	D	2019	67	2	3	11	5	0	0	0	0	100	40	16	100	0	1/12/1998	1	21,68	21,97	6,02	6,2	74	214	R	2016			1	72,24	180,6	187,96
597	QMJHL	CAN	D	2019	27	1	0	1	1	0	0	0	0	100	100	2	100	0	2/15/2001	1	18,58	18,88	6,02	6,2	74	190	L	2019			1	72,24	180,6	187,96
598	QMJHL	CAN	F	2019	57	5	1	2	6	1	0	0	1	85,71	85,71	9	88,8888888888889	11,1111111111111	5/14/2001	2	18,34	18,63	6,01	6,1	73	200	L	2019			1	72,12	180,3	185,42
599	QMJHL	CAN	D	2019	51	4	7	10	11	4	3	4	7	61,11	44,44	32	65,625	34,375	3/19/1998	1	21,49	21,78	5,11	5,11	71	185	R	2016	7	CHI	2	61,32	153,3	180,34
600	QMJHL	CAN	F	2019	65	27	14	16	41	10	11	7	21	66,13	59,68	85	67,0588235294118	32,9411764705882	3/7/2001	1	18,52	18,82	5,09	5,9	69	157	L	2019			1	61,08	152,7	175,26
601	QMJHL	CAN	F	2019	44	20	8	6	28	1	3	2	4	87,5	65,63	40	85	15	3/28/2000	1	19,46	19,76	6,01	6,1	73	172	L	2018			1	72,12	180,3	185,42
602	QMJHL	CAN	F	2019	59	7	2	4	9	0	0	1	0	100	77,78	14	92,8571428571429	7,14285714285714	9/25/2000	3	18,97	19,27	6,04	6,4	76	220	L	2019			1	72,48	181,2	193,04
603	QMJHL	CAN	F	2019	60	13	16	7	29	8	14	4	22	56,86	41,18	62	58,0645161290323	41,9354838709677	4/1/1999	2	20,46	20,75	6,02	6,2	74	165	R	2017	5	PIT	2	72,24	180,6	187,96
604	QMJHL	CAN	D	2019	53	13	18	7	31	3	13	8	16	65,96	34,04	62	61,2903225806452	38,7096774193548	3/27/2000	1	19,47	19,76	6,01	6,1	73	191	L	2018	2	DET	2	72,12	180,3	185,42
605	QMJHL	CAN	D	2019	68	5	4	6	9	0	0	0	0	100	55,56	15	100	0	9/19/2000	3	18,99	19,28	6	6	72	180	L	2019			1	72	180	182,88
606	QMJHL	CAN	D	2019	56	0	3	3	3	0	3	3	3	50	0	12	50	50	3/24/2000	1	19,48	19,77	6,02	6,2	74	199	L	2018			1	72,24	180,6	187,96
607	QMJHL	CAN	F	2019	17	3	0	0	3	0	0	0	0	100	100	3	100	0	1/22/1999	1	20,65	20,94	6,01	6,1	73	190	R	2017			1	72,12	180,3	185,42
608	QMJHL	CAN	D	2019	52	3	2	3	5	0	1	0	1	83,33	50	9	88,8888888888889	11,1111111111111	11/28/2000	4	18,8	19,09	6,02	6,2	74	178	L	2019			1	72,24	180,6	187,96
609	QMJHL	CAN	D	2019	60	4	3	6	7	1	1	1	2	77,78	55,56	16	81,25	18,75	1/22/2001	1	18,65	18,94	6,04	6,4	76	181	L	2019			1	72,48	181,2	193,04
610	QMJHL	CAN	F	2019	63	10	12	9	22	6	1	5	7	75,86	55,17	43	72,0930232558139	27,906976744186	1/13/1999	1	20,67	20,97	6,01	6,1	73	176	L	2017			1	72,12	180,3	185,42
611	QMJHL	CAN	D	2019	65	3	6	2	9	0	0	2	0	100	33,33	13	84,6153846153846	15,3846153846154	3/5/2002	1	17,53	17,82	6,03	6,3	75	194	R	2020			1	72,36	180,9	190,5
612	QMJHL	CAN	F	2019	60	7	3	5	10	0	0	0	0	100	70	15	100	0	4/29/2001	2	18,38	18,67	5,08	5,8	68	171	R	2019			1	60,96	152,4	172,72
613	QMJHL	CAN	D	2019	13	0	0	2	0	0	0	0	0	100	0	2	100	0	2/23/2000	1	19,56	19,86	5,11	5,11	71	168	L	2018			1	61,32	153,3	180,34
614	QMJHL	CAN	D	2019	61	5	4	5	9	1	2	4	3	75	50	21	66,6666666666667	33,3333333333333	6/2/2002	2	17,29	17,58	6	6	72	190	L	2020			1	72	180	182,88
615	QMJHL	CAN	F	2019	31	3	2	6	5	1	1	0	2	71,43	57,14	13	84,6153846153846	15,3846153846154	5/3/1999	2	20,37	20,66	5,09	5,9	69	186	L	2017			1	61,08	152,7	175,26
616	QMJHL	CAN	D	2019	64	5	6	8	11	3	2	1	5	68,75	50	25	76	24	6/7/1999	2	20,27	20,57	5,09	5,9	69	171	R	2017			1	61,08	152,7	175,26
617	QMJHL	CAN	F	2019	60	6	7	8	13	1	1	0	2	86,67	46,67	23	91,304347826087	8,69565217391304	7/9/1999	3	20,18	20,48	6	6	72	184	L	2017			1	72	180	182,88
618	QMJHL	CAN	D	2019	57	6	5	6	11	1	0	1	1	91,67	58,33	19	89,4736842105263	10,5263157894737	10/25/1999	4	19,89	20,18	6,03	6,3	75	197	L	2018			1	72,36	180,9	190,5
619	QMJHL	CAN	D	2019	55	2	4	7	6	0	0	0	0	100	33,33	13	100	0	2/22/2001	1	18,56	18,86	6,03	6,3	75	182	R	2019			1	72,36	180,9	190,5
620	QMJHL	CAN	F	2019	68	7	7	4	14	0	0	0	0	100	50	18	100	0	1/4/2000	1	19,7	19,99	5,11	5,11	71	188	L	2018			1	61,32	153,3	180,34
621	QMJHL	CAN	F	2019	52	11	6	6	17	3	5	2	8	68	56	33	69,6969696969697	30,3030303030303	6/8/1998	2	21,27	21,56	5,09	5,9	69	171	L	2016			1	61,08	152,7	175,26
622	QMJHL	CAN	F	2019	62	13	10	8	23	1	4	2	5	82,14	50	38	81,5789473684211	18,4210526315789	2/15/2001	1	18,58	18,88	6	6	72	183	L	2019			1	72	180	182,88
623	QMJHL	CAN	F	2019	68	27	21	13	48	18	11	7	29	62,34	58,44	97	62,8865979381443	37,1134020618557	4/20/1999	2	20,4	20,7	5,1	5,1	61	178	R	2017			1	61,2	153	154,94
624	QMJHL	CAN	D	2019	28	0	1	1	1	1	0	0	1	50	50	3	66,6666666666667	33,3333333333333	4/24/2001	2	18,39	18,69	5,09	5,9	69	180	L	2019			1	61,08	152,7	175,26
625	QMJHL	CAN	F	2019	64	10	8	6	18	6	5	6	11	62,07	55,17	41	58,5365853658537	41,4634146341463	5/2/2001	2	18,37	18,66	6,01	6,1	73	150	L	2019			1	72,12	180,3	185,42
626	QMJHL	CAN	F	2019	29	4	3	0	7	0	0	0	0	100	57,14	7	100	0	2/4/2001	1	18,61	18,91	6,01	6,1	73	195	R	2019			1	72,12	180,3	185,42
627	QMJHL	CAN	D	2019	66	2	5	4	7	0	1	0	1	87,5	25	12	91,6666666666667	8,33333333333333	8/27/1999	3	20,05	20,34	6,01	6,1	73	206	L	2017			1	72,12	180,3	185,42
628	QMJHL	CAN	F	2019	66	10	9	6	19	8	10	3	18	51,35	48,65	46	54,3478260869565	45,6521739130435	3/28/1998	1	21,46	21,76	6,02	6,2	74	197	L	2016			1	72,24	180,6	187,96
629	QMJHL	CAN	F	2019	66	24	21	10	45	13	13	7	26	63,38	52,11	88	62,5	37,5	11/18/1998	4	20,83	21,12	6,01	6,1	73	193	L	2017			1	72,12	180,3	185,42
630	QMJHL	CAN	D	2019	32	1	2	3	3	0	2	1	2	60	20	9	66,6666666666667	33,3333333333333	9/8/1999	3	20,02	20,31	6,01	6,1	73	201	L	2017	7	NJD	2	72,12	180,3	185,42
631	QMJHL	CAN	F	2019	58	10	15	6	25	1	0	0	1	96,15	42,31	32	96,875	3,125	5/7/1999	2	20,36	20,65	5,1	5,1	61	188	L	2017			1	61,2	153	154,94
632	QMJHL	CAN	F	2019	66	23	18	8	41	14	5	2	19	68,33	61,67	70	70	30	3/11/1999	1	20,51	20,81	6	6	72	203	L	2017			1	72	180	182,88
633	QMJHL	CAN	D	2019	57	4	8	8	12	6	2	4	8	60	50	32	62,5	37,5	5/16/1999	2	20,33	20,63	6	6	72	200	L	2017			1	72	180	182,88
634	QMJHL	CAN	F	2019	36	5	0	0	5	0	0	0	0	100	100	5	100	0	7/26/2001	3	18,14	18,43	6,02	6,2	74	177	L	2019			1	72,24	180,6	187,96
635	QMJHL	CAN	D	2019	65	7	7	6	14	0	1	1	1	93,33	46,67	22	90,9090909090909	9,09090909090909	5/7/1999	2	20,36	20,65	6,01	6,1	73	184	R	2017			1	72,12	180,3	185,42
636	QMJHL	CAN	F	2019	68	13	10	13	23	1	6	3	7	76,67	46,67	46	78,2608695652174	21,7391304347826	3/11/1998	1	21,51	21,81	6	6	72	177	R	2016			1	72	180	182,88
637	QMJHL	CAN	F	2019	62	15	15	6	30	11	5	6	16	65,22	56,52	58	62,0689655172414	37,9310344827586	2/24/1998	1	21,56	21,85	6,01	6,1	73	188	R	2016			1	72,12	180,3	185,42
638	QMJHL	CAN	D	2019	16	1	0	0	1	0	0	0	0	100	100	1	100	0	8/19/2000	3	19,07	19,37	6,01	6,1	73	184	L	2018			1	72,12	180,3	185,42
639	QMJHL	CAN	D	2019	68	2	17	10	19	4	9	7	13	59,38	18,75	49	59,1836734693878	40,8163265306122	2/24/2001	1	18,56	18,85	5,1	5,1	61	163	R	2019			1	61,2	153	154,94
640	QMJHL	CAN	F	2019	59	29	22	16	51	6	17	5	23	68,92	47,3	95	70,5263157894737	29,4736842105263	1/13/2000	1	19,67	19,97	6,01	6,1	73	191	L	2018	1	DET	2	72,12	180,3	185,42
641	QMJHL	CAN	F	2019	54	10	5	6	15	2	3	2	5	75	60	28	75	25	1/28/2002	1	17,63	17,93	5,07	5,7	67	164	R	2020			1	60,84	152,1	170,18
642	QMJHL	CAN	F	2019	62	4	3	4	7	0	0	0	0	100	57,14	11	100	0	4/5/2001	2	18,44	18,74	6,01	6,1	73	169	R	2019			1	72,12	180,3	185,42
643	QMJHL	CAN	F	2019	33	1	1	3	2	0	0	0	0	100	50	5	100	0	2/10/2001	1	18,6	18,89	5,1	5,1	61	168	L	2019			1	61,2	153	154,94
644	QMJHL	CAN	F	2019	61	15	15	8	30	7	13	6	20	60	44	64	59,375	40,625	4/1/1998	2	21,46	21,75	5,11	5,11	71	180	L	2016			1	61,32	153,3	180,34
645	QMJHL	CAN	D	2019	68	7	11	10	18	2	5	6	7	72	36	41	68,2926829268293	31,7073170731707	11/15/2001	4	17,83	18,13	6,02	6,2	74	187	R	2020			1	72,24	180,6	187,96
646	QMJHL	CAN	D	2019	65	13	11	10	24	3	8	11	11	68,57	45,71	56	60,7142857142857	39,2857142857143	9/14/2000	3	19	19,3	6,01	6,1	73	180	L	2018			1	72,12	180,3	185,42
647	QMJHL	CAN	F	2019	66	20	7	2	27	6	1	4	7	79,41	76,47	40	72,5	27,5	2/22/2000	1	19,56	19,86	5,11	5,11	71	178	L	2018			1	61,32	153,3	180,34
648	QMJHL	CAN	D	2019	59	3	8	5	11	1	1	1	2	84,62	30,77	19	84,2105263157895	15,7894736842105	4/1/2000	2	19,46	19,75	5,11	5,11	71	181	L	2018			1	61,32	153,3	180,34
649	QMJHL	CAN	D	2019	67	2	9	11	11	1	1	3	2	84,62	23,08	27	81,4814814814815	18,5185185185185	4/1/1999	2	20,46	20,75	6	6	72	183	L	2017			1	72	180	182,88
650	QMJHL	CAN	F	2019	68	22	11	9	33	6	2	5	8	80,49	68,29	55	76,3636363636364	23,6363636363636	3/29/1998	1	21,46	21,76	5,11	5,11	71	195	L	2016			1	61,32	153,3	180,34
651	QMJHL	CAN	F	2019	62	11	12	5	23	5	1	6	6	79,31	55,17	40	70	30	8/4/1999	3	20,11	20,41	5,11	5,11	71	175	R	2017			1	61,32	153,3	180,34
652	QMJHL	CAN	F	2019	13	0	1	0	1	0	0	0	0	100	0	1	100	0	1/12/2000	1	19,68	19,97	6,01	6,1	73	170	R	2018			1	72,12	180,3	185,42
653	QMJHL	CAN	F	2019	61	5	7	2	12	0	0	1	0	100	41,67	15	93,3333333333333	6,66666666666667	8/17/2001	3	18,08	18,37	5,1	5,1	61	180	L	2019			1	61,2	153	154,94
654	QMJHL	CAN	F	2019	27	1	1	0	2	0	2	0	2	50	25	4	50	50	6/20/2000	2	19,24	19,53	5,11	5,11	71	186	L	2018			1	61,32	153,3	180,34
655	QMJHL	CAN	F	2019	54	2	6	0	8	0	0	0	0	100	25	8	100	0	1/19/2001	1	18,66	18,95	6,01	6,1	73	202	L	2019			1	72,12	180,3	185,42
656	QMJHL	CAN	D	2019	58	1	9	6	10	0	0	0	0	100	10	16	100	0	6/15/2000	2	19,25	19,54	5,1	5,1	61	200	L	2018			1	61,2	153	154,94
657	QMJHL	CAN	F	2019	13	0	0	0	0	0	0	0	0	100	0	0			1/10/2001	1	18,68	18,98	5,08	5,8	68	170	L	2019			1	60,96	152,4	172,72
658	QMJHL	CAN	D	2019	66	2	3	4	5	6	9	16	15	25	40	40	22,5	77,5	1/2/2000	1	19,7	20	6	6	72	194	R	2018			1	72	180	182,88
659	QMJHL	CAN	D	2019	62	14	15	7	29	3	13	5	16	64,44	37,78	57	63,1578947368421	36,8421052631579	5/31/1999	2	20,29	20,58	6,01	6,1	73	196	R	2017	5	WPG	2	72,12	180,3	185,42
660	QMJHL	CAN	F	2019	33	2	4	3	6	0	1	0	1	85,71	28,57	10	90	10	7/18/2001	3	18,16	18,45	5,11	5,11	71	183	L	2019			1	61,32	153,3	180,34
661	QMJHL	CAN	F	2019	65	8	5	7	13	4	1	1	5	72,22	66,67	26	76,9230769230769	23,0769230769231	3/28/2000	1	19,46	19,76	6,01	6,1	73	193	L	2018			1	72,12	180,3	185,42
662	QMJHL	CAN	F	2019	58	13	4	0	17	3	0	2	3	85	80	22	77,2727272727273	22,7272727272727	1/20/1998	1	21,65	21,95	6,01	6,1	73	214	L	2016			1	72,12	180,3	185,42
663	QMJHL	CAN	F	2019	59	8	1	3	9	1	0	0	1	90	90	13	92,3076923076923	7,69230769230769	3/30/2000	1	19,46	19,75	6,01	6,1	73	204	L	2018			1	72,12	180,3	185,42
664	QMJHL	CAN	F	2019	22	1	0	0	1	0	0	0	0	100	100	1	100	0	3/6/2002	1	17,53	17,82	5,11	5,11	71	172	R	2020			1	61,32	153,3	180,34
665	QMJHL	CAN	F	2019	17	2	3	4	5	0	0	3	0	100	40	12	75	25	8/8/2001	3	18,1	18,4	5,09	5,9	69	175	L	2019			1	61,08	152,7	175,26
666	QMJHL	CAN	D	2019	44	0	3	1	3	0	0	0	0	100	0	4	100	0	5/4/2001	2	18,36	18,66	6,07	6,7	79	196	R	2019			1	72,84	182,1	200,66
667	QMJHL	CAN	D	2019	53	0	3	3	3	0	0	0	0	100	0	6	100	0	2/11/1999	1	20,59	20,89	6,03	6,3	75	188	R	2017			1	72,36	180,9	190,5
668	QMJHL	CAN	F	2019	47	15	18	9	33	1	1	2	2	94,29	45,71	46	91,304347826087	8,69565217391304	5/2/1999	2	20,37	20,66	6,01	6,1	73	198	L	2017			1	72,12	180,3	185,42
669	QMJHL	CAN	F	2019	47	4	4	1	8	0	0	0	0	100	50	9	100	0	3/23/2001	1	18,48	18,77	6,04	6,4	76	191	L	2019			1	72,48	181,2	193,04
670	QMJHL	CAN	D	2019	63	8	8	9	16	7	2	2	9	64	60	36	69,4444444444444	30,5555555555556	3/27/2002	1	17,47	17,76	5,08	5,8	68	170	L	2020			1	60,96	152,4	172,72
671	QMJHL	CAN	F	2019	63	9	13	5	22	3	9	5	12	64,71	35,29	44	61,3636363636364	38,6363636363636	4/29/2000	2	19,38	19,67	6	6	72	158	L	2018	4	CAR	2	72	180	182,88
672	QMJHL	CAN	F	2019	12	1	1	0	2	1	0	2	1	66,67	66,67	5	40	60	3/25/1998	1	21,47	21,77	6,01	6,1	73	176	L	2016			1	72,12	180,3	185,42
673	QMJHL	CAN	F	2019	52	1	1	3	2	0	0	0	0	100	50	5	100	0	3/1/2001	1	18,54	18,83	6	6	72	178	L	2019			1	72	180	182,88
674	QMJHL	CAN	F	2019	55	3	1	2	4	1	1	2	2	66,67	66,67	10	60	40	11/23/2002	4	16,81	17,11	5,11	5,11	71	156	L	2021			1	61,32	153,3	180,34
675	QMJHL	CAN	F	2019	66	8	6	5	14	3	2	3	5	73,68	57,89	27	70,3703703703704	29,6296296296296	6/15/1999	2	20,25	20,54	6,03	6,3	75	198	L	2017			1	72,36	180,9	190,5
676	QMJHL	CAN	F	2019	39	7	4	2	11	2	0	0	2	84,62	69,23	15	86,6666666666667	13,3333333333333	12/2/1999	4	19,79	20,08	5,09	5,9	69	178	R	2018			1	61,08	152,7	175,26
677	QMJHL	CAN	D	2019	24	1	5	1	6	0	2	5	2	75	12,5	14	50	50	3/7/2001	1	18,52	18,82	6,03	6,3	75	167	L	2019			1	72,36	180,9	190,5
678	QMJHL	CAN	D	2019	50	7	5	8	12	0	2	0	2	85,71	50	22	90,9090909090909	9,09090909090909	3/26/1998	1	21,47	21,76	6,04	6,4	76	196	L	2016			1	72,48	181,2	193,04
679	QMJHL	CAN	F	2019	51	7	6	3	13	0	1	1	1	92,86	50	18	88,8888888888889	11,1111111111111	3/23/2001	1	18,48	18,77	6	6	72	161	R	2019			1	72	180	182,88
680	QMJHL	CAN	F	2019	30	7	2	2	9	0	0	1	0	100	77,78	12	91,6666666666667	8,33333333333333	9/20/2002	3	16,99	17,28	5,09	5,9	69	176	R	2021			1	61,08	152,7	175,26
681	QMJHL	CAN	F	2019	68	18	19	11	37	9	7	9	16	69,81	50,94	73	65,7534246575342	34,2465753424658	6/27/2000	2	19,22	19,51	6,02	6,2	74	181	R	2018	6	STL	2	72,24	180,6	187,96
682	QMJHL	CAN	F	2019	68	9	8	6	17	4	7	4	11	60,71	46,43	38	60,5263157894737	39,4736842105263	5/13/2001	2	18,34	18,63	6,02	6,2	74	187	L	2019			1	72,24	180,6	187,96
683	QMJHL	CAN	F	2019	17	3	0	0	3	1	0	0	1	75	100	4	75	25	3/26/2001	1	18,47	18,76	5,11	5,11	71	179	L	2019			1	61,32	153,3	180,34
684	QMJHL	CAN	D	2019	59	1	4	4	5	0	0	1	0	100	20	10	90	10	2/14/1999	1	20,59	20,88	6,03	6,3	75	210	L	2017			1	72,36	180,9	190,5
685	QMJHL	CAN	F	2019	51	13	3	5	16	0	1	2	1	94,12	76,47	24	87,5	12,5	4/13/2000	2	19,42	19,72	5,09	5,9	69	165	L	2018			1	61,08	152,7	175,26
686	QMJHL	CAN	F	2019	49	4	4	2	8	0	0	0	0	100	50	10	100	0	4/30/2001	2	18,38	18,67	5,11	5,11	71	175	R	2019			1	61,32	153,3	180,34
687	QMJHL	CAN	F	2019	42	1	8	1	9	0	2	0	2	81,82	9,09	12	83,3333333333333	16,6666666666667	11/26/2000	4	18,8	19,1	6,04	6,4	76	188	L	2019			1	72,48	181,2	193,04
688	QMJHL	CAN	F	2019	26	4	7	2	11	5	1	1	6	64,71	52,94	20	65	35	3/12/1998	1	21,51	21,8	6,02	6,2	74	183	L	2016			1	72,24	180,6	187,96
689	QMJHL	CAN	F	2019	61	11	14	9	25	2	2	8	4	86,21	44,83	46	73,9130434782609	26,0869565217391	11/19/1999	4	19,82	20,12	6	6	72	155	L	2018			1	72	180	182,88
690	QMJHL	CAN	F	2019	64	14	12	8	26	10	7	2	17	60,47	55,81	53	64,1509433962264	35,8490566037736	1/8/2002	1	17,69	17,98	5,1	5,1	61	165	R	2020			1	61,2	153	154,94
691	QMJHL	CAN	F	2019	46	5	5	2	10	0	1	0	1	90,91	45,45	13	92,3076923076923	7,69230769230769	3/19/2001	1	18,49	18,78	6,03	6,3	75	198	L	2019			1	72,36	180,9	190,5
692	QMJHL	CAN	D	2019	68	6	3	7	9	2	10	3	12	42,86	38,1	31	51,6129032258064	48,3870967741936	4/28/2001	2	18,38	18,68	6,01	6,1	73	180	R	2019			1	72,12	180,3	185,42
693	QMJHL	CAN	F	2019	60	18	13	5	31	4	3	3	7	81,58	57,89	46	78,2608695652174	21,7391304347826	1/3/2001	1	18,7	18,99	5,11	5,11	71	186	R	2019			1	61,32	153,3	180,34
694	QMJHL	CAN	F	2019	35	14	7	7	21	4	5	1	9	70	60	38	73,6842105263158	26,3157894736842	5/15/1999	2	20,33	20,63	5,11	5,11	71	175	L	2017			1	61,32	153,3	180,34
695	QMJHL	CAN	F	2019	37	2	1	1	3	0	0	0	0	100	66,67	4	100	0	1/25/2000	1	19,64	19,93	6,01	6,1	73	176	L	2018			1	72,12	180,3	185,42
696	QMJHL	CAN	F	2019	25	20	4	7	24	10	4	1	14	63,16	78,95	46	67,3913043478261	32,6086956521739	1/8/1999	1	20,69	20,98	6,02	6,2	74	211	L	2017	2	ANA	2	72,24	180,6	187,96
697	QMJHL	CAN	D	2019	49	1	3	3	4	0	0	0	0	100	25	7	100	0	3/10/1999	1	20,51	20,81	5,11	5,11	71	188	L	2017			1	61,32	153,3	180,34
698	QMJHL	CAN	F	2019	66	7	7	9	14	10	3	6	13	51,85	62,96	42	54,7619047619048	45,2380952380952	7/21/2000	3	19,15	19,44	6,05	6,5	77	204	L	2018			1	72,6	181,5	195,58
699	QMJHL	CAN	D	2019	68	2	9	6	11	0	2	1	2	84,62	15,38	20	85	15	1/21/1998	1	21,65	21,94	6,02	6,2	74	192	L	2016			1	72,24	180,6	187,96
700	QMJHL	CAN	D	2019	63	2	6	4	8	0	0	0	0	100	25	12	100	0	3/3/1998	1	21,53	21,83	6,01	6,1	73	204	L	2016			1	72,12	180,3	185,42
701	QMJHL	CAN	D	2019	47	4	2	3	6	0	0	0	0	100	66,67	9	100	0	6/14/2001	2	18,25	18,55	6	6	72	185	L	2019			1	72	180	182,88
702	QMJHL	CAN	D	2019	54	4	1	8	5	0	1	2	1	83,33	66,67	16	81,25	18,75	11/18/1999	4	19,83	20,12	6,01	6,1	73	180	L	2018			1	72,12	180,3	185,42
703	QMJHL	CAN	D	2019	29	2	3	2	5	4	0	0	4	55,56	66,67	11	63,6363636363636	36,3636363636364	2/9/2002	1	17,6	17,89	5,07	5,7	67	157	R	2020			1	60,84	152,1	170,18
704	QMJHL	CAN	F	2019	66	22	15	13	37	5	3	7	8	82,22	60	65	76,9230769230769	23,0769230769231	7/14/1999	3	20,17	20,46	5,09	5,9	69	178	L	2017			1	61,08	152,7	175,26
705	QMJHL	CAN	F	2019	48	8	4	3	12	0	0	0	0	100	66,67	15	100	0	4/17/1999	2	20,41	20,71	5,11	5,11	71	191	R	2017			1	61,32	153,3	180,34
706	QMJHL	CAN	F	2019	62	10	9	15	19	6	11	3	17	52,78	44,44	54	62,962962962963	37,037037037037	3/26/2001	1	18,47	18,76	5,11	5,11	71	170	L	2019			1	61,32	153,3	180,34
707	QMJHL	CAN	F	2019	64	28	15	12	43	14	7	5	21	67,19	65,63	81	67,9012345679012	32,0987654320988	3/19/1998	1	21,49	21,78	6	6	72	189	L	2016			1	72	180	182,88
708	QMJHL	CAN	D	2019	68	1	5	12	6	3	7	5	10	37,5	25	33	54,5454545454545	45,4545454545455	4/20/1998	2	21,4	21,7	5,1	5,1	61	189	L	2016			1	61,2	153	154,94
709	QMJHL	CAN	F	2019	67	7	5	5	12	0	0	0	0	100	58,33	17	100	0	6/6/2000	2	19,28	19,57	6,01	6,1	73	174	L	2018			1	72,12	180,3	185,42
710	QMJHL	CAN	D	2019	53	5	6	6	11	1	1	0	2	84,62	46,15	19	89,4736842105263	10,5263157894737	9/24/2000	3	18,98	19,27	6,01	6,1	73	197	R	2019			1	72,12	180,3	185,42
711	QMJHL	CAN	D	2019	52	2	1	5	3	0	0	0	0	100	66,67	8	100	0	7/6/2000	3	19,19	19,49	6	6	72	167	L	2018			1	72	180	182,88
712	QMJHL	CAN	F	2019	68	33	14	13	47	12	10	5	22	68,12	65,22	87	68,9655172413793	31,0344827586207	1/11/2001	1	18,68	18,97	6	6	72	201	R	2019			1	72	180	182,88
713	QMJHL	CAN	F	2019	63	5	3	3	8	0	0	0	0	100	62,5	11	100	0	5/25/2000	2	19,31	19,6	6	6	72	173	R	2018			1	72	180	182,88
714	QMJHL	CAN	F	2019	58	17	9	2	26	0	1	1	1	96,3	62,96	30	93,3333333333333	6,66666666666667	1/28/1999	1	20,63	20,93	6,04	6,4	76	222	L	2017			1	72,48	181,2	193,04
715	QMJHL	CAN	F	2019	59	7	8	3	15	0	1	0	1	93,75	43,75	19	94,7368421052632	5,26315789473684	5/21/2001	2	18,32	18,61	6,02	6,2	74	195	L	2019			1	72,24	180,6	187,96
716	QMJHL	CAN	D	2019	53	2	18	13	20	4	2	13	6	76,92	23,08	52	63,4615384615385	36,5384615384615	10/7/1999	4	19,94	20,23	5,11	5,11	71	175	L	2018	1	CHI	2	61,32	153,3	180,34
717	QMJHL	CAN	F	2019	64	28	21	12	49	4	9	3	13	79,03	51,61	77	79,2207792207792	20,7792207792208	6/18/1999	2	20,24	20,54	6	6	72	184	R	2017			1	72	180	182,88
718	QMJHL	CAN	F	2019	61	4	3	0	7	2	0	0	2	77,78	66,67	9	77,7777777777778	22,2222222222222	4/3/2002	2	17,45	17,74	6	6	72	188	L	2020			1	72	180	182,88
719	QMJHL	CAN	F	2019	55	19	8	2	27	2	5	6	7	79,41	61,76	42	69,0476190476191	30,952380952381	1/9/1999	1	20,68	20,98	5,07	5,7	67	162	L	2017			1	60,84	152,1	170,18
720	QMJHL	CAN	D	2019	54	3	1	4	4	0	1	3	1	80	60	12	66,6666666666667	33,3333333333333	5/30/2002	2	17,29	17,58	6	6	72	174	L	2020			1	72	180	182,88
721	QMJHL	CAN	D	2019	65	0	3	6	3	1	1	1	2	60	20	12	75	25	11/24/1999	4	19,81	20,1	5,11	5,11	71	168	R	2018			1	61,32	153,3	180,34
722	QMJHL	CAN	F	2019	64	22	14	14	36	5	3	3	8	81,82	61,36	61	81,9672131147541	18,0327868852459	9/16/2000	3	19	19,29	6	6	72	185	L	2019			1	72	180	182,88
723	QMJHL	CAN	D	2019	56	8	10	6	18	6	12	7	18	50	38,89	49	48,9795918367347	51,0204081632653	1/7/2000	1	19,69	19,98	6,03	6,3	75	185	R	2018	1	NYI	2	72,36	180,9	190,5
724	QMJHL	CAN	D	2019	69	5	11	5	16	0	1	1	1	94,12	29,41	23	91,304347826087	8,69565217391304	3/7/2001	1	18,52	18,82	5,11	5,11	71	169	R	2019			1	61,32	153,3	180,34
725	QMJHL	CAN	F	2019	66	12	10	9	22	1	8	0	9	70,97	41,94	40	77,5	22,5	5/24/2000	2	19,31	19,6	6,01	6,1	73	176	L	2018			1	72,12	180,3	185,42
726	QMJHL	CAN	D	2019	61	2	2	6	4	1	0	2	1	80	60	13	76,9230769230769	23,0769230769231	3/30/2001	1	18,46	18,75	6,05	6,5	77	210	R	2019			1	72,6	181,5	195,58
727	QMJHL	CAN	F	2019	68	9	5	7	14	0	1	0	1	93,33	60	22	95,4545454545455	4,54545454545455	1/18/2000	1	19,66	19,95	6,02	6,2	74	191	L	2018			1	72,24	180,6	187,96
728	QMJHL	CAN	D	2019	66	3	5	3	8	0	0	0	0	100	37,5	11	100	0	9/2/2000	3	19,04	19,33	6,02	6,2	74	200	L	2018			1	72,24	180,6	187,96
729	QMJHL	CAN	D	2019	19	0	0	1	0	0	0	0	0	100	0	1	100	0	3/27/2001	1	18,47	18,76	6,01	6,1	73	185	R	2019			1	72,12	180,3	185,42
730	QMJHL	CAN	F	2019	63	21	10	5	31	14	1	6	15	67,39	76,09	57	63,1578947368421	36,8421052631579	7/21/1998	3	21,15	21,44	6	6	72	182	L	2016			1	72	180	182,88
731	QMJHL	CAN	F	2019	65	15	9	4	24	5	2	3	7	77,42	64,52	38	73,6842105263158	26,3157894736842	2/25/2000	1	19,56	19,85	5,09	5,9	69	160	L	2018			1	61,08	152,7	175,26
732	QMJHL	CAN	F	2019	22	2	1	2	3	0	0	0	0	100	66,67	5	100	0	10/10/2000	4	18,93	19,23	5,11	5,11	71	173	R	2019			1	61,32	153,3	180,34
733	QMJHL	CAN	F	2019	15	2	3	3	5	1	2	0	3	62,5	37,5	11	72,7272727272727	27,2727272727273	2/11/1999	1	20,59	20,89	6,05	6,5	77	191	L	2017	4	EDM	2	72,6	181,5	195,58
734	QMJHL	CAN	F	2019	43	2	1	0	3	0	0	1	0	100	66,67	4	75	25	9/14/2000	3	19	19,3	6,01	6,1	73	170	R	2018			1	72,12	180,3	185,42
735	QMJHL	CAN	F	2019	65	4	6	5	10	0	0	0	0	100	40	15	100	0	7/9/1999	3	20,18	20,48	6	6	72	177	L	2017			1	72	180	182,88
736	QMJHL	CAN	D	2019	38	4	6	5	10	0	5	5	5	66,67	26,67	25	60	40	1/21/1998	1	21,65	21,94	5,09	5,9	69	171	R	2016			1	61,08	152,7	175,26
737	QMJHL	CAN	F	2019	54	15	5	5	20	3	4	4	7	74,07	66,67	36	69,4444444444444	30,5555555555556	4/29/2002	2	17,38	17,67	5,09	5,9	69	166	L	2020			1	61,08	152,7	175,26
738	QMJHL	CAN	D	2019	67	8	9	18	17	0	4	1	4	80,95	38,1	40	87,5	12,5	3/29/1999	1	20,46	20,76	5,11	5,11	71	173	L	2017			1	61,32	153,3	180,34
739	QMJHL	CAN	D	2019	29	0	0	2	0	0	0	0	0	100	0	2	100	0	3/16/2000	1	19,5	19,79	6,01	6,1	73	191	R	2018			1	72,12	180,3	185,42
740	QMJHL	CAN	F	2019	62	17	12	3	29	5	4	3	9	76,32	57,89	44	72,7272727272727	27,2727272727273	3/18/1999	1	20,49	20,79	5,1	5,1	61	175	L	2017			1	61,2	153	154,94
741	QMJHL	CAN	F	2019	63	13	9	3	22	11	2	2	13	62,86	68,57	40	62,5	37,5	2/17/1999	1	20,58	20,87	6	6	72	194	L	2017	6	NAS	2	72	180	182,88
742	QMJHL	CAN	F	2019	68	20	34	18	54	7	13	14	20	72,97	36,49	106	67,9245283018868	32,0754716981132	3/25/1998	1	21,47	21,77	5,11	5,11	71	193	L	2016			1	61,32	153,3	180,34
743	QMJHL	CAN	F	2019	60	17	3	2	20	5	3	2	8	71,43	78,57	32	68,75	31,25	2/18/1999	1	20,58	20,87	5,1	5,1	61	193	R	2017			1	61,2	153	154,94
744	QMJHL	CAN	F	2019	59	20	12	7	32	9	10	7	19	62,75	56,86	65	60	40	10/12/1999	4	19,93	20,22	5,11	5,11	71	192	L	2018	4	CHI	2	61,32	153,3	180,34
745	QMJHL	CAN	D	2019	64	5	11	5	16	8	4	3	12	57,14	46,43	36	58,3333333333333	41,6666666666667	7/24/1999	3	20,14	20,44	5,11	5,11	71	212	R	2017			1	61,32	153,3	180,34
746	QMJHL	CAN	F	2019	54	5	6	6	11	2	4	2	6	64,71	41,18	25	68	32	3/9/2002	1	17,52	17,81	5,1	5,1	61	167	L	2020			1	61,2	153	154,94
747	QMJHL	CAN	D	2019	52	1	3	2	4	0	0	0	0	100	25	6	100	0	11/19/2001	4	17,82	18,12	6,04	6,4	76	170	L	2020			1	72,48	181,2	193,04
748	QMJHL	CAN	D	2019	62	6	8	13	14	3	12	5	15	48,28	31,03	47	57,4468085106383	42,5531914893617	7/1/1999	3	20,21	20,5	6,02	6,2	74	168	L	2017	1	ARI	2	72,24	180,6	187,96
749	QMJHL	CAN	F	2019	64	12	5	3	17	5	1	2	6	73,91	73,91	28	71,4285714285714	28,5714285714286	1/7/2001	1	18,69	18,98	5,09	5,9	69	160	R	2019			1	61,08	152,7	175,26
750	QMJHL	CAN	D	2019	48	7	8	6	15	3	3	3	6	71,43	47,62	30	70	30	2/18/1999	1	20,58	20,87	6,01	6,1	73	190	L	2017	7	TBL	2	72,12	180,3	185,42
751	QMJHL	CAN	F	2019	66	26	17	17	43	10	7	2	17	71,67	60	79	75,9493670886076	24,0506329113924	1/6/1999	1	20,69	20,99	5,09	5,9	69	171	L	2017			1	61,08	152,7	175,26
752	QMJHL	CAN	F	2019	62	25	17	11	42	6	5	8	11	79,25	58,49	72	73,6111111111111	26,3888888888889	9/25/2000	3	18,97	19,27	6,04	6,4	76	198	R	2019			1	72,48	181,2	193,04
753	QMJHL	CAN	F	2019	52	7	6	1	13	1	0	0	1	92,86	57,14	15	93,3333333333333	6,66666666666667	6/19/1999	2	20,24	20,53	5,1	5,1	61	174	L	2017			1	61,2	153	154,94
754	QMJHL	CAN	D	2019	28	1	1	2	2	0	0	0	0	100	50	4	100	0	6/13/1999	2	20,26	20,55	6,03	6,3	75	195	L	2017			1	72,36	180,9	190,5
755	QMJHL	CAN	F	2019	50	10	10	6	20	5	2	1	7	74,07	55,56	34	76,4705882352941	23,5294117647059	5/29/1999	2	20,29	20,59	6,01	6,1	73	220	R	2017			1	72,12	180,3	185,42
756	QMJHL	CAN	D	2019	60	2	3	6	5	0	0	0	0	100	40	11	100	0	6/14/1999	2	20,25	20,55	6,02	6,2	74	176	L	2017			1	72,24	180,6	187,96
757	QMJHL	CAN	D	2019	66	5	9	12	14	3	2	12	5	73,68	42,11	43	60,4651162790698	39,5348837209302	3/26/1998	1	21,47	21,76	6	6	72	193	R	2016			1	72	180	182,88
758	QMJHL	CAN	F	2019	64	8	5	9	13	2	3	5	5	72,22	55,56	32	68,75	31,25	12/2/2001	4	17,79	18,08	5,08	5,8	68	173	R	2020			1	60,96	152,4	172,72
759	QMJHL	CAN	D	2019	46	2	2	3	4	1	0	0	1	80	60	8	87,5	12,5	2/3/2000	1	19,62	19,91	5,08	5,8	68	172	L	2018			1	60,96	152,4	172,72
760	QMJHL	CAN	D	2019	41	0	2	4	2	0	0	0	0	100	0	6	100	0	7/3/2000	3	19,2	19,49	6	6	72	186	L	2018			1	72	180	182,88
761	QMJHL	CAN	F	2019	32	0	3	0	3	0	0	0	0	100	0	3	100	0	6/4/1999	2	20,28	20,58	6	6	72	196	L	2017			1	72	180	182,88
762	QMJHL	CAN	D	2019	64	3	4	3	7	0	0	0	0	100	42,86	10	100	0	5/4/1999	2	20,36	20,66	6	6	72	192	L	2017			1	72	180	182,88
763	QMJHL	CAN	D	2019	64	5	6	4	11	6	2	6	8	57,89	57,89	29	51,7241379310345	48,2758620689655	3/11/1998	1	21,51	21,81	6,02	6,2	74	217	R	2016			1	72,24	180,6	187,96
764	QMJHL	CAN	F	2019	69	34	18	13	52	13	2	3	15	77,61	70,15	83	78,3132530120482	21,6867469879518	7/1/1998	3	21,21	21,5	5,1	5,1	61	185	L	2016			1	61,2	153	154,94
765	QMJHL	CAN	D	2019	65	4	5	7	9	5	7	7	12	42,86	42,86	35	45,7142857142857	54,2857142857143	12/9/2000	4	18,77	19,06	6,04	6,4	76	211	L	2019			1	72,48	181,2	193,04
766	QMJHL	CAN	D	2019	65	1	6	8	7	2	0	4	2	77,78	33,33	21	71,4285714285714	28,5714285714286	1/12/2001	1	18,68	18,97	5,09	5,9	69	165	R	2019			1	61,08	152,7	175,26
767	QMJHL	CAN	F	2019	42	4	3	4	7	0	0	0	0	100	57,14	11	100	0	12/10/1999	4	19,76	20,06	5,08	5,8	68	150	L	2018			1	60,96	152,4	172,72
768	QMJHL	CAN	F	2019	33	2	2	3	4	0	0	1	0	100	50	8	87,5	12,5	5/30/2002	2	17,29	17,58	5,08	5,8	68	153	L	2020			1	60,96	152,4	172,72
769	QMJHL	CAN	F	2019	64	11	10	4	21	5	6	7	11	65,63	50	43	58,1395348837209	41,8604651162791	3/6/2000	1	19,53	19,82	6	6	72	165	L	2018			1	72	180	182,88
770	QMJHL	CAN	F	2019	68	9	18	14	27	3	3	9	6	81,82	36,36	56	73,2142857142857	26,7857142857143	4/13/1998	2	21,42	21,72	6,03	6,3	75	193	R	2016			1	72,36	180,9	190,5
771	QMJHL	CAN	F	2019	63	8	4	5	12	0	0	1	0	100	66,67	18	94,4444444444444	5,55555555555556	10/16/1999	4	19,91	20,21	5,1	5,1	61	177	R	2018			1	61,2	153	154,94
772	QMJHL	CAN	F	2019	67	22	25	9	47	7	7	4	14	77,05	47,54	74	75,6756756756757	24,3243243243243	2/25/2001	1	18,56	18,85	6,01	6,1	73	206	L	2019			1	72,12	180,3	185,42
773	QMJHL	CAN	D	2019	68	1	11	8	12	0	0	1	0	100	8,33	21	95,2380952380952	4,76190476190476	7/12/2001	3	18,18	18,47	5,11	5,11	71	196	L	2019			1	61,32	153,3	180,34
774	QMJHL	CAN	F	2019	32	7	1	1	8	1	1	0	2	80	80	11	81,8181818181818	18,1818181818182	12/22/2001	4	17,73	18,03	5,08	5,8	68	165	L	2020			1	60,96	152,4	172,72
775	QMJHL	CAN	D	2019	68	3	10	2	13	4	6	4	10	56,52	30,43	29	51,7241379310345	48,2758620689655	2/11/2001	1	18,59	18,89	5,1	5,1	61	163	R	2019			1	61,2	153	154,94
776	QMJHL	CAN	D	2019	49	1	2	1	3	0	0	0	0	100	33,33	4	100	0	10/1/2001	4	17,96	18,25	6	6	72	177	L	2020			1	72	180	182,88
777	QMJHL	CAN	F	2019	66	15	12	14	27	2	1	0	3	90	56,67	44	93,1818181818182	6,81818181818182	6/4/1999	2	20,28	20,58	5,11	5,11	71	190	R	2017			1	61,32	153,3	180,34
778	QMJHL	CAN	F	2019	55	14	9	8	23	5	3	7	8	74,19	61,29	46	67,3913043478261	32,6086956521739	9/14/1999	3	20	20,3	6,05	6,5	77	213	R	2017	6	MIN	2	72,6	181,5	195,58
779	QMJHL	CAN	F	2019	65	12	10	5	22	3	1	0	4	84,62	57,69	31	87,0967741935484	12,9032258064516	4/23/2000	2	19,39	19,69	6	6	72	189	L	2018			1	72	180	182,88
780	QMJHL	CAN	D	2019	29	0	2	0	2	0	0	0	0	100	0	2	100	0	3/16/2000	1	19,5	19,79	6,03	6,3	75	182	L	2018			1	72,36	180,9	190,5
781	QMJHL	CAN	F	2019	60	18	6	8	24	9	5	6	14	63,16	71,05	52	61,5384615384615	38,4615384615385	10/12/1998	4	20,93	21,22	5,09	5,9	69	165	L	2017			1	61,08	152,7	175,26
782	QMJHL	CAN	D	2019	41	2	1	3	3	0	0	0	0	100	66,67	6	100	0	5/26/2001	2	18,3	18,6	6,02	6,2	74	167	L	2019			1	72,24	180,6	187,96
783	QMJHL	CAN	D	2019	27	7	3	2	10	1	0	2	1	90,91	72,73	15	80	20	8/9/1999	3	20,1	20,39	6	6	72	175	L	2017			1	72	180	182,88
784	QMJHL	CAN	F	2019	65	14	4	5	18	1	2	2	3	85,71	71,43	28	82,1428571428571	17,8571428571429	5/26/2001	2	18,3	18,6	5,1	5,1	61	160	L	2019			1	61,2	153	154,94
785	QMJHL	CAN	F	2019	43	0	2	0	2	0	0	0	0	100	0	2	100	0	2/6/2000	1	19,61	19,9	5,1	5,1	61	161	R	2018			1	61,2	153	154,94
786	QMJHL	CAN	F	2019	19	2	2	3	4	0	0	0	0	100	50	7	100	0	5/4/1999	2	20,36	20,66	5,11	5,11	71	177	L	2017			1	61,32	153,3	180,34
787	QMJHL	CAN	F	2019	53	12	8	5	20	3	3	6	6	76,92	57,69	37	67,5675675675676	32,4324324324324	6/11/2000	2	19,26	19,56	6,02	6,2	74	152	L	2018			1	72,24	180,6	187,96
788	QMJHL	CAN	F	2019	59	8	9	12	17	6	2	6	8	68	56	43	67,4418604651163	32,5581395348837	2/20/2002	1	17,57	17,86	5,09	5,9	69	153	L	2020			1	61,08	152,7	175,26
789	QMJHL	CAN	F	2019	42	7	6	5	13	1	1	1	2	86,67	53,33	21	85,7142857142857	14,2857142857143	8/29/2000	3	19,04	19,34	6,01	6,1	73	194	L	2018			1	72,12	180,3	185,42
790	QMJHL	CAN	F	2019	54	12	18	3	30	0	1	0	1	96,77	38,71	34	97,0588235294118	2,94117647058824	4/10/2000	2	19,43	19,73	5,08	5,8	68	176	L	2018			1	60,96	152,4	172,72
791	QMJHL	CAN	F	2019	67	9	3	1	12	1	2	1	3	80	66,67	17	76,4705882352941	23,5294117647059	10/12/1999	4	19,93	20,22	6,04	6,4	76	217	L	2018			1	72,48	181,2	193,04
792	QMJHL	CAN	F	2019	29	2	3	0	5	1	0	1	1	83,33	50	7	71,4285714285714	28,5714285714286	7/6/2001	3	18,19	18,49	5,1	5,1	61	190	L	2019			1	61,2	153	154,94
793	QMJHL	CAN	D	2019	64	1	7	3	8	1	0	1	1	88,89	22,22	13	84,6153846153846	15,3846153846154	8/23/2001	3	18,06	18,36	6,03	6,3	75	195	R	2019			1	72,36	180,9	190,5
794	QMJHL	CAN	F	2019	13	0	0	1	0	2	0	0	2	0	100	3	33,3333333333333	66,6666666666667	3/15/1999	1	20,5	20,79	6,01	6,1	73	225	R	2017			1	72,12	180,3	185,42
795	QMJHL	CAN	D	2019	64	4	6	4	10	0	1	0	1	90,91	36,36	15	93,3333333333333	6,66666666666667	3/24/2000	1	19,48	19,77	6,01	6,1	73	189	R	2018			1	72,12	180,3	185,42
796	QMJHL	CAN	F	2019	46	4	1	3	5	0	0	1	0	100	80	9	88,8888888888889	11,1111111111111	4/12/2001	2	18,43	18,72	6	6	72	176	L	2019			1	72	180	182,88
797	QMJHL	CAN	F	2019	60	2	5	0	7	0	0	0	0	100	28,57	7	100	0	10/4/2000	4	18,95	19,24	5,1	5,1	61	180	L	2019			1	61,2	153	154,94
798	QMJHL	CAN	D	2019	18	0	2	0	2	0	0	0	0	100	0	2	100	0	8/2/1998	3	21,12	21,41	6,04	6,4	76	239	L	2016			1	72,48	181,2	193,04
799	QMJHL	CAN	F	2019	67	17	15	2	32	5	2	2	7	82,05	56,41	43	79,0697674418605	20,9302325581395	5/27/1999	2	20,3	20,59	6,01	6,1	73	194	R	2017			1	72,12	180,3	185,42
800	QMJHL	CAN	F	2019	69	14	5	6	19	6	4	3	10	65,52	68,97	38	65,7894736842105	34,2105263157895	4/21/1998	2	21,4	21,69	5,1	5,1	61	184	L	2016			1	61,2	153	154,94
801	QMJHL	CAN	F	2019	58	12	6	6	18	5	3	6	8	69,23	65,38	38	63,1578947368421	36,8421052631579	9/25/2000	3	18,97	19,27	6	6	72	166	L	2019			1	72	180	182,88
802	QMJHL	CAN	F	2019	31	1	2	1	3	0	0	0	0	100	33,33	4	100	0	4/5/2001	2	18,44	18,74	6,02	6,2	74	188	L	2019			1	72,24	180,6	187,96
803	QMJHL	CAN	F	2019	62	8	11	5	19	5	4	2	9	67,86	46,43	35	68,5714285714286	31,4285714285714	7/5/1999	3	20,19	20,49	6,02	6,2	74	188	R	2017			1	72,24	180,6	187,96
804	QMJHL	CAN	D	2019	41	2	2	5	4	0	0	1	0	100	50	10	90	10	2/5/1999	1	20,61	20,91	6,01	6,1	73	218	R	2017			1	72,12	180,3	185,42
805	QMJHL	CAN	F	2019	54	9	7	0	16	8	0	5	8	66,67	70,83	29	55,1724137931034	44,8275862068966	9/11/1998	3	21,01	21,31	6,01	6,1	73	192	R	2016			1	72,12	180,3	185,42
806	QMJHL	CAN	D	2019	67	3	2	3	5	0	2	0	2	71,43	42,86	10	80	20	4/14/2001	2	18,42	18,71	6,03	6,3	75	170	L	2019			1	72,36	180,9	190,5
807	QMJHL	CAN	F	2019	54	1	5	3	6	0	0	0	0	100	16,67	9	100	0	3/3/1999	1	20,53	20,83	5,09	5,9	69	164	R	2017			1	61,08	152,7	175,26
808	QMJHL	CAN	F	2019	65	24	11	6	35	10	4	6	14	71,43	69,39	61	67,2131147540984	32,7868852459016	1/8/2000	1	19,69	19,98	6,04	6,4	76	205	R	2018			1	72,48	181,2	193,04
809	QMJHL	CAN	D	2019	65	6	3	11	9	0	0	0	0	100	66,67	20	100	0	5/7/1999	2	20,36	20,65	6,02	6,2	74	182	R	2017			1	72,24	180,6	187,96
810	QMJHL	CAN	F	2019	62	3	4	1	7	0	1	1	1	87,5	37,5	10	80	20	10/4/1999	4	19,95	20,24	6,03	6,3	75	216	L	2018			1	72,36	180,9	190,5
811	QMJHL	CAN	F	2019	68	7	3	3	10	0	1	0	1	90,91	63,64	14	92,8571428571429	7,14285714285714	8/3/2001	3	18,12	18,41	6	6	72	174	L	2019			1	72	180	182,88
812	QMJHL	CAN	F	2019	49	2	2	4	4	0	0	0	0	100	50	8	100	0	9/8/2000	3	19,02	19,31	5,11	5,11	71	174	L	2018			1	61,32	153,3	180,34
813	QMJHL	CAN	D	2019	47	2	5	7	7	2	5	4	7	50	28,57	25	56	44	5/6/1999	2	20,36	20,65	5,09	5,9	69	151	R	2017			1	61,08	152,7	175,26
814	QMJHL	CAN	F	2019	55	8	3	3	11	1	5	1	6	64,71	52,94	21	66,6666666666667	33,3333333333333	1/28/2002	1	17,63	17,93	6,02	6,2	74	180	R	2020			1	72,24	180,6	187,96
815	QMJHL	CAN	F	2019	62	11	6	4	17	5	3	2	8	68	64	31	67,741935483871	32,258064516129	11/13/1999	4	19,84	20,13	6,01	6,1	73	197	L	2018			1	72,12	180,3	185,42
816	QMJHL	CAN	F	2019	50	1	2	2	3	0	0	0	0	100	33,33	5	100	0	4/9/2002	2	17,43	17,73	5,11	5,11	71	181	L	2020			1	61,32	153,3	180,34
817	QMJHL	CAN	F	2019	59	4	8	3	12	0	0	0	0	100	33,33	15	100	0	1/9/2001	1	18,68	18,98	6	6	72	161	L	2019			1	72	180	182,88
818	QMJHL	CAN	F	2019	49	3	9	4	12	1	0	2	1	92,31	30,77	19	84,2105263157895	15,7894736842105	11/3/1999	4	19,87	20,16	5,1	5,1	61	184	L	2018			1	61,2	153	154,94
819	QMJHL	CAN	D	2019	55	0	8	6	8	1	3	1	4	66,67	8,33	19	73,6842105263158	26,3157894736842	3/20/2002	1	17,49	17,78	6,01	6,1	73	163	R	2020			1	72,12	180,3	185,42
820	QMJHL	CAN	D	2019	67	3	10	4	13	2	2	2	4	76,47	29,41	23	73,9130434782609	26,0869565217391	3/11/1998	1	21,51	21,81	6,01	6,1	73	192	R	2016			1	72,12	180,3	185,42
821	QMJHL	CAN	D	2019	66	4	3	10	7	2	2	4	4	63,64	54,55	25	68	32	1/6/2000	1	19,69	19,99	6,03	6,3	75	201	L	2018	4	NJD	2	72,36	180,9	190,5
822	QMJHL	CAN	D	2019	60	4	8	14	12	3	11	3	14	46,15	26,92	43	60,4651162790698	39,5348837209302	2/28/2000	1	19,55	19,84	6,03	6,3	75	193	R	2018	6	VGK	2	72,36	180,9	190,5
823	QMJHL	CAN	F	2019	62	5	4	5	9	2	3	1	5	64,29	50	20	70	30	10/22/2002	4	16,9	17,19	5,11	5,11	71	155	R	2021			1	61,32	153,3	180,34
824	QMJHL	CAN	F	2019	57	4	4	4	8	0	0	0	0	100	50	12	100	0	5/30/2001	2	18,29	18,58	5,11	5,11	71	172	L	2019			1	61,32	153,3	180,34
825	QMJHL	CAN	F	2019	59	3	3	5	6	0	0	0	0	100	50	11	100	0	2/7/2002	1	17,61	17,9	5,09	5,9	69	150	L	2020			1	61,08	152,7	175,26
826	QMJHL	CAN	F	2019	45	5	4	2	9	0	0	0	0	100	55,56	11	100	0	3/29/2001	1	18,46	18,76	6,02	6,2	74	182	R	2019			1	72,24	180,6	187,96
827	QMJHL	CAN	F	2019	67	11	9	3	20	4	3	4	7	74,07	55,56	34	67,6470588235294	32,3529411764706	3/23/2001	1	18,48	18,77	5,07	5,7	67	165	L	2019			1	60,84	152,1	170,18
828	QMJHL	CAN	F	2019	55	13	13	13	26	2	4	6	6	81,25	46,88	51	76,4705882352941	23,5294117647059	5/19/2001	2	18,32	18,62	5,07	5,7	67	177	L	2019			1	60,84	152,1	170,18
829	QMJHL	CAN	D	2019	67	4	9	6	13	0	1	2	1	92,86	28,57	22	86,3636363636364	13,6363636363636	8/1/1999	3	20,12	20,42	6,02	6,2	74	217	L	2017			1	72,24	180,6	187,96
830	QMJHL	CAN	F	2019	55	8	5	3	13	6	3	2	9	59,09	63,64	27	59,2592592592593	40,7407407407407	5/5/1998	2	21,36	21,66	6,01	6,1	73	214	L	2016			1	72,12	180,3	185,42
831	QMJHL	CAN	F	2019	42	4	3	2	7	2	0	3	2	77,78	66,67	14	64,2857142857143	35,7142857142857	2/16/2000	1	19,58	19,88	5,09	5,9	69	163	R	2018			1	61,08	152,7	175,26
832	QMJHL	CAN	D	2019	68	8	7	6	15	0	2	1	2	88,24	47,06	24	87,5	12,5	6/30/1999	2	20,21	20,5	6,01	6,1	73	183	L	2017			1	72,12	180,3	185,42
833	QMJHL	CAN	F	2019	65	22	14	10	36	10	8	5	18	66,67	59,26	69	66,6666666666667	33,3333333333333	1/17/1999	1	20,66	20,96	5,09	5,9	69	155	L	2017			1	61,08	152,7	175,26
834	QMJHL	CAN	F	2019	39	5	5	4	10	3	2	2	5	66,67	53,33	21	66,6666666666667	33,3333333333333	2/2/2000	1	19,62	19,91	5,11	5,11	71	177	L	2018			1	61,32	153,3	180,34
835	QMJHL	CAN	F	2019	66	8	4	7	12	1	1	0	2	85,71	64,29	21	90,4761904761905	9,52380952380952	2/20/2001	1	18,57	18,86	5,05	5,5	65	153	R	2019			1	60,6	151,5	165,1
836	QMJHL	CAN	D	2019	50	1	1	0	2	0	0	0	0	100	50	2	100	0	7/5/2001	3	18,19	18,49	5,1	5,1	61	183	L	2019			1	61,2	153	154,94
837	QMJHL	CAN	F	2019	50	9	16	5	25	1	1	1	2	92,59	37,04	33	90,9090909090909	9,09090909090909	11/10/1998	4	20,85	21,14	6	6	72	188	L	2017			1	72	180	182,88
838	QMJHL	CAN	D	2019	57	1	4	4	5	0	0	0	0	100	20	9	100	0	3/15/2001	1	18,5	18,79	6,04	6,4	76	212	L	2019			1	72,48	181,2	193,04
839	QMJHL	CAN	F	2019	12	0	0	0	0	0	0	0	0	100	0	0			1/7/2002	1	17,69	17,98	6	6	72	175	R	2020			1	72	180	182,88
840	QMJHL	CAN	F	2019	24	2	1	0	3	0	0	0	0	100	66,67	3	100	0	10/14/2000	4	18,92	19,21	6	6	72	160	L	2019			1	72	180	182,88
841	QMJHL	CAN	D	2019	20	1	0	0	1	0	0	0	0	100	100	1	100	0	3/4/2001	1	18,53	18,83	6,01	6,1	73	205	L	2019			1	72,12	180,3	185,42
1273	WHL	CAN	D	2019	68	6	3	11	9	4	9	16	13	40,91	45,45	49	40,8163265306122	59,1836734693878	4/19/1998	2	21,41	21,7	6,05	6,5	77	221	R	2016			1	72,6	181,5	195,58
1274	WHL	CAN	F	2019	68	24	11	7	35	8	7	5	15	70	64	62	67,741935483871	32,258064516129	5/10/2001	2	18,35	18,64	6,01	6,1	73	167	L	2019			1	72,12	180,3	185,42
1275	WHL	CAN	F	2019	36	1	4	0	5	0	0	0	0	100	20	5	100	0	3/27/2001	1	18,47	18,76	6,02	6,2	74	210	L	2019			1	72,24	180,6	187,96
1276	WHL	CAN	F	2019	37	4	0	0	4	0	0	0	0	100	100	4	100	0	6/1/2001	2	18,29	18,58	6,01	6,1	73	183	R	2019			1	72,12	180,3	185,42
1277	WHL	CAN	D	2019	47	0	2	3	2	0	0	0	0	100	0	5	100	0	2/22/2002	1	17,56	17,86	6	6	72	177	L	2020			1	72	180	182,88
1278	WHL	CAN	D	2019	35	1	1	0	2	0	0	0	0	100	50	2	100	0	4/21/2001	2	18,4	18,69	6,04	6,4	76	201	L	2019			1	72,48	181,2	193,04
1279	WHL	CAN	F	2019	25	3	2	2	5	2	0	0	2	71,43	71,43	9	77,7777777777778	22,2222222222222	2/16/1999	1	20,58	20,88	5,11	5,11	71	185	L	2017			1	61,32	153,3	180,34
1280	WHL	CAN	F	2019	64	8	8	2	16	6	3	1	9	64	56	28	64,2857142857143	35,7142857142857	12/15/1999	4	19,75	20,04	5,08	5,8	68	165	L	2018			1	60,96	152,4	172,72
1281	WHL	CAN	D	2019	47	1	2	1	3	0	0	0	0	100	33,33	4	100	0	9/2/2001	3	18,04	18,33	6,01	6,1	73	193	R	2019			1	72,12	180,3	185,42
1282	WHL	CAN	D	2019	54	2	4	5	6	0	0	0	0	100	33,33	11	100	0	5/12/2001	2	18,34	18,64	6,02	6,2	74	182	R	2019			1	72,24	180,6	187,96
1283	WHL	CAN	D	2019	67	4	2	6	6	1	4	2	5	54,55	45,45	19	63,1578947368421	36,8421052631579	7/20/2000	3	19,15	19,45	6	6	72	195	R	2018	6	WSH	2	72	180	182,88
1284	WHL	CAN	D	2019	43	1	3	5	4	1	3	3	4	50	25	16	56,25	43,75	3/13/2001	1	18,51	18,8	5,08	5,8	68	155	L	2019			1	60,96	152,4	172,72
1285	WHL	CAN	F	2019	64	7	6	1	13	1	0	0	1	92,86	57,14	15	93,3333333333333	6,66666666666667	5/30/2001	2	18,29	18,58	6	6	72	185	L	2019			1	72	180	182,88
1286	WHL	CAN	F	2019	32	3	4	1	7	3	0	3	3	70	60	14	57,1428571428571	42,8571428571429	7/6/2001	3	18,19	18,49	6,02	6,2	74	179	L	2019			1	72,24	180,6	187,96
1287	WHL	CAN	D	2019	49	7	11	10	18	3	5	7	8	69,23	38,46	43	65,1162790697674	34,8837209302326	11/15/1999	4	19,83	20,13	6,03	6,3	75	200	L	2018	1	WSH	2	72,36	180,9	190,5
1288	WHL	CAN	F	2019	61	10	14	4	24	1	7	3	8	75	34,38	39	71,7948717948718	28,2051282051282	1/6/2001	1	18,69	18,99	6,05	6,5	77	192	L	2019			1	72,6	181,5	195,58
1289	WHL	CAN	F	2019	58	8	13	4	21	1	0	0	1	95,45	40,91	26	96,1538461538462	3,84615384615385	4/6/2000	2	19,44	19,74	6,01	6,1	73	179	L	2018			1	72,12	180,3	185,42
1290	WHL	CAN	F	2019	59	16	11	9	27	9	5	7	14	65,85	60,98	57	63,1578947368421	36,8421052631579	11/14/1999	4	19,84	20,13	6,02	6,2	74	185	R	2018			1	72,24	180,6	187,96
1291	WHL	CAN	F	2019	60	12	8	8	20	5	5	2	10	66,67	56,67	40	70	30	10/13/1998	4	20,92	21,22	6,01	6,1	73	195	R	2017			1	72,12	180,3	185,42
1292	WHL	CAN	D	2019	10	0	1	0	1	0	0	0	0	100	0	1	100	0	7/14/2002	3	17,17	17,46	6,05	6,5	77	193	R	2020			1	72,6	181,5	195,58
1293	WHL	CAN	F	2019	63	6	8	4	14	0	0	0	0	100	42,86	18	100	0	1/9/2001	1	18,68	18,98	6	6	72	175	L	2019			1	72	180	182,88
1294	WHL	CAN	D	2019	51	1	5	9	6	0	0	3	0	100	16,67	18	83,3333333333333	16,6666666666667	10/1/1998	4	20,96	21,25	6,02	6,2	74	200	R	2017			1	72,24	180,6	187,96
1295	WHL	CAN	D	2019	66	3	2	4	5	0	0	0	0	100	60	9	100	0	6/30/1999	2	20,21	20,5	6,01	6,1	73	210	L	2017			1	72,12	180,3	185,42
1296	WHL	CAN	D	2019	37	0	0	2	0	0	0	0	0	100	0	2	100	0	5/28/2001	2	18,3	18,59	6,03	6,3	75	196	R	2019			1	72,36	180,9	190,5
1297	WHL	CAN	F	2019	68	17	10	7	27	7	4	5	11	71,05	63,16	50	68	32	7/30/1999	3	20,13	20,42	6,02	6,2	74	206	R	2017			1	72,24	180,6	187,96
1298	WHL	CAN	F	2019	57	4	2	5	6	1	0	2	1	85,71	71,43	14	78,5714285714286	21,4285714285714	8/2/2000	3	19,12	19,41	6	6	72	160	L	2018			1	72	180	182,88
1299	WHL	CAN	F	2019	65	8	7	2	15	0	0	0	0	100	53,33	17	100	0	2/19/1999	1	20,57	20,87	6,05	6,5	77	250	R	2017			1	72,6	181,5	195,58
1300	WHL	CAN	F	2019	58	4	1	2	5	0	0	0	0	100	80	7	100	0	3/11/2000	1	19,51	19,81	5,09	5,9	69	171	L	2018			1	61,08	152,7	175,26
1301	WHL	CAN	F	2019	48	3	8	10	11	2	1	2	3	78,57	35,71	26	80,7692307692308	19,2307692307692	5/15/2002	2	17,33	17,63	6	6	72	169	R	2020			1	72	180	182,88
1302	WHL	CAN	F	2019	67	18	10	9	28	0	0	0	0	100	64,29	37	100	0	7/31/2001	3	18,13	18,42	6	6	72	185	L	2019			1	72	180	182,88
1303	WHL	CAN	D	2019	53	1	2	0	3	1	2	3	3	50	33,33	9	33,3333333333333	66,6666666666667	4/2/2002	2	17,45	17,75	5,08	5,8	68	158	R	2020			1	60,96	152,4	172,72
1304	WHL	CAN	F	2019	61	1	5	0	6	0	0	0	0	100	16,67	6	100	0	4/21/2001	2	18,4	18,69	6,01	6,1	73	166	L	2019			1	72,12	180,3	185,42
1305	WHL	CAN	F	2019	36	6	3	3	9	0	0	0	0	100	66,67	12	100	0	1/12/2001	1	18,68	18,97	5,11	5,11	71	181	R	2019			1	61,32	153,3	180,34
1306	WHL	CAN	F	2019	35	1	1	0	2	0	1	0	1	66,67	33,33	3	66,6666666666667	33,3333333333333	10/22/2001	4	17,9	18,19	6	6	72	198	L	2020			1	72	180	182,88
1307	WHL	CAN	D	2019	53	5	5	2	10	0	1	1	1	90,91	45,45	14	85,7142857142857	14,2857142857143	3/23/2000	1	19,48	19,77	6	6	72	179	L	2018			1	72	180	182,88
1308	WHL	CAN	D	2019	67	18	10	14	28	7	11	10	18	60,87	54,35	70	60	40	6/13/2001	2	18,26	18,55	6,01	6,1	73	192	L	2019			1	72,12	180,3	185,42
1309	WHL	CAN	F	2019	68	11	13	7	24	5	3	2	8	75	50	41	75,609756097561	24,390243902439	7/4/2000	3	19,2	19,49	6,01	6,1	73	168	L	2018			1	72,12	180,3	185,42
1310	WHL	CAN	D	2019	58	7	3	4	10	1	3	4	4	71,43	57,14	22	63,6363636363636	36,3636363636364	9/20/2001	3	17,99	18,28	6,02	6,2	74	210	R	2020			1	72,24	180,6	187,96
1311	WHL	CAN	D	2019	51	1	4	2	5	3	2	3	5	50	40	15	46,6666666666667	53,3333333333333	1/9/1998	1	21,68	21,98	6,03	6,3	75	204	L	2016			1	72,36	180,9	190,5
1312	WHL	CAN	F	2019	68	14	15	5	29	0	2	2	2	93,55	45,16	38	89,4736842105263	10,5263157894737	1/4/2000	1	19,7	19,99	6,01	6,1	73	188	L	2018			1	72,12	180,3	185,42
1313	WHL	CAN	F	2019	66	34	19	13	53	4	16	8	20	72,6	52,05	94	70,2127659574468	29,7872340425532	8/27/1998	3	21,05	21,34	6,01	6,1	73	173	L	2016	6	BUF	2	72,12	180,3	185,42
1314	WHL	CAN	F	2019	56	3	1	2	4	1	0	0	1	80	80	7	85,7142857142857	14,2857142857143	4/7/2000	2	19,44	19,73	5,1	5,1	61	183	L	2018			1	61,2	153	154,94
1315	WHL	CAN	D	2019	62	6	13	6	19	2	2	2	4	82,61	34,78	31	80,6451612903226	19,3548387096774	2/23/1998	1	21,56	21,86	6,04	6,4	76	205	L	2016			1	72,48	181,2	193,04
1316	WHL	CAN	D	2019	66	15	13	21	28	0	0	0	0	100	53,57	49	100	0	8/23/1999	3	20,06	20,36	6,01	6,1	73	193	R	2017			1	72,12	180,3	185,42
1317	WHL	CAN	F	2019	66	24	17	13	41	12	5	10	17	70,69	62,07	81	66,6666666666667	33,3333333333333	5/28/2001	2	18,3	18,59	6	6	72	174	L	2019			1	72	180	182,88
1318	WHL	CAN	F	2019	57	8	14	6	22	4	4	2	8	73,33	40	38	73,6842105263158	26,3157894736842	2/21/1999	1	20,57	20,86	5,11	5,11	71	172	L	2017			1	61,32	153,3	180,34
1319	WHL	CAN	D	2019	64	3	5	3	8	0	0	0	0	100	37,5	11	100	0	5/9/1998	2	21,35	21,64	6,07	6,7	79	207	R	2016	7	MIN	2	72,84	182,1	200,66
1320	WHL	CAN	F	2019	53	4	4	1	8	0	0	0	0	100	50	9	100	0	12/5/2000	4	18,78	19,07	6,02	6,2	74	184	L	2019			1	72,24	180,6	187,96
1321	WHL	CAN	F	2019	58	0	2	1	2	0	0	0	0	100	0	3	100	0	4/5/2001	2	18,44	18,74	6	6	72	175	L	2019			1	72	180	182,88
1322	WHL	CAN	D	2019	51	5	5	6	10	2	5	4	7	58,82	41,18	27	59,2592592592593	40,7407407407407	3/23/1998	1	21,48	21,77	6,05	6,5	77	200	L	2016	6	CAR	2	72,6	181,5	195,58
1323	WHL	CAN	F	2019	15	2	2	1	4	0	0	0	0	100	50	5	100	0	2/21/1999	1	20,57	20,86	5,11	5,11	71	185	R	2017			1	61,32	153,3	180,34
1324	WHL	CAN	D	2019	35	0	1	2	1	0	0	0	0	100	0	3	100	0	7/13/2000	3	19,17	19,47	6,03	6,3	75	183	L	2018			1	72,36	180,9	190,5
1325	WHL	CAN	F	2019	59	5	3	3	8	0	0	0	0	100	62,5	11	100	0	11/22/1998	4	20,81	21,11	6,04	6,4	76	220	L	2017			1	72,48	181,2	193,04
1326	WHL	CAN	F	2019	65	10	10	9	20	9	5	6	14	58,82	55,88	49	59,1836734693878	40,8163265306122	6/1/1999	2	20,29	20,58	6,01	6,1	73	191	L	2017	6	DAL	2	72,12	180,3	185,42
1327	WHL	CAN	F	2019	64	22	8	7	30	11	5	6	16	65,22	71,74	59	62,7118644067797	37,2881355932203	3/23/2000	1	19,48	19,77	6	6	72	162	R	2018			1	72	180	182,88
1328	WHL	CAN	F	2019	55	25	26	7	51	5	9	7	14	78,46	46,15	79	73,4177215189873	26,5822784810127	4/30/1999	2	20,38	20,67	6,04	6,4	76	199	R	2017			1	72,48	181,2	193,04
1329	WHL	CAN	F	2019	68	11	8	5	19	7	3	2	10	65,52	62,07	36	66,6666666666667	33,3333333333333	3/10/2000	1	19,51	19,81	5,1	5,1	61	177	L	2018			1	61,2	153	154,94
1330	WHL	CAN	F	2019	62	5	7	1	12	4	4	4	8	60	45	25	52	48	4/4/2000	2	19,45	19,74	6	6	72	193	R	2018			1	72	180	182,88
1331	WHL	CAN	D	2019	47	0	0	1	0	0	0	0	0	100	0	1	100	0	2/21/2001	1	18,57	18,86	6,05	6,5	77	216	L	2019			1	72,6	181,5	195,58
1332	WHL	CAN	F	2019	10	4	0	0	4	0	0	0	0	100	100	4	100	0	4/28/2001	2	18,38	18,68	6,01	6,1	73	205	L	2019			1	72,12	180,3	185,42
1333	WHL	CAN	F	2019	67	22	22	6	44	12	4	2	16	73,33	56,67	68	73,5294117647059	26,4705882352941	6/14/1999	2	20,25	20,55	6,01	6,1	73	185	R	2017			1	72,12	180,3	185,42
1334	WHL	CAN	D	2019	46	1	1	0	2	0	0	0	0	100	50	2	100	0	10/17/2001	4	17,91	18,21	6,03	6,3	75	193	L	2020			1	72,36	180,9	190,5
1335	WHL	CAN	F	2019	60	7	9	7	16	0	0	3	0	100	43,75	26	88,4615384615385	11,5384615384615	1/8/2001	1	18,69	18,98	5,1	5,1	61	182	L	2019			1	61,2	153	154,94
1336	WHL	CAN	F	2019	68	7	10	2	17	0	0	0	0	100	41,18	19	100	0	2/5/2000	1	19,61	19,91	6,01	6,1	73	180	R	2018			1	72,12	180,3	185,42
1337	WHL	CAN	D	2019	67	9	11	12	20	2	15	16	17	54,05	29,73	65	49,2307692307692	50,7692307692308	4/11/2000	2	19,43	19,72	5,1	5,1	61	180	R	2018	2	PIT	2	61,2	153	154,94
1338	WHL	CAN	F	2019	67	13	20	8	33	8	4	1	12	73,33	46,67	54	75,9259259259259	24,0740740740741	1/12/1999	1	20,68	20,97	5,1	5,1	61	187	R	2017			1	61,2	153	154,94
1339	WHL	CAN	F	2019	47	1	1	3	2	0	0	0	0	100	50	5	100	0	9/12/2001	3	18,01	18,3	6	6	72	191	L	2019			1	72	180	182,88
1340	WHL	CAN	F	2019	67	8	8	1	16	0	0	0	0	100	50	17	100	0	1/27/2000	1	19,63	19,93	6	6	72	195	L	2018			1	72	180	182,88
1341	WHL	CAN	F	2019	68	15	10	8	25	10	11	8	21	54,35	54,35	62	53,2258064516129	46,7741935483871	2/4/2000	1	19,61	19,91	6	6	72	177	L	2018			1	72	180	182,88
1342	WHL	CAN	F	2019	70	8	8	5	16	6	1	2	7	69,57	60,87	30	70	30	2/10/2000	1	19,6	19,89	5,11	5,11	71	168	R	2018			1	61,32	153,3	180,34
1343	WHL	CAN	D	2019	64	1	3	2	4	2	0	1	2	66,67	50	9	66,6666666666667	33,3333333333333	5/22/1999	2	20,31	20,61	6	6	72	188	L	2017			1	72	180	182,88
1344	WHL	CAN	F	2019	62	11	6	2	17	1	1	3	2	89,47	63,16	24	79,1666666666667	20,8333333333333	2/6/2001	1	18,61	18,9	6,01	6,1	73	172	R	2019			1	72,12	180,3	185,42
1345	WHL	CAN	F	2019	54	3	3	0	6	0	1	0	1	85,71	42,86	7	85,7142857142857	14,2857142857143	5/6/2001	2	18,36	18,65	6,01	6,1	73	175	L	2019			1	72,12	180,3	185,42
1346	WHL	CAN	F	2019	68	6	22	8	28	4	3	2	7	80	28,57	45	80	20	10/28/2001	4	17,88	18,18	5,09	5,9	69	150	L	2020			1	61,08	152,7	175,26
1347	WHL	CAN	D	2019	43	1	2	1	3	1	0	1	1	75	50	6	66,6666666666667	33,3333333333333	10/5/2001	4	17,94	18,24	6	6	72	225	L	2020			1	72	180	182,88
1348	WHL	CAN	D	2019	53	2	3	4	5	1	3	0	4	55,56	33,33	13	69,2307692307692	30,7692307692308	3/6/2001	1	18,53	18,82	6	6	72	175	L	2019			1	72	180	182,88
1349	WHL	CAN	D	2019	60	3	5	11	8	2	0	5	2	80	50	26	73,0769230769231	26,9230769230769	12/17/1999	4	19,74	20,04	5,11	5,11	71	185	L	2018			1	61,32	153,3	180,34
1350	WHL	CAN	D	2019	47	1	1	0	2	0	0	0	0	100	50	2	100	0	8/23/2002	3	17,06	17,36	5,1	5,1	61	172	L	2020			1	61,2	153	154,94
1351	WHL	CAN	F	2019	68	11	11	7	22	3	1	5	4	84,62	53,85	38	76,3157894736842	23,6842105263158	2/8/2000	1	19,6	19,9	6	6	72	179	R	2018			1	72	180	182,88
1352	WHL	CAN	F	2019	68	12	12	2	24	3	1	2	4	85,71	53,57	32	81,25	18,75	7/6/2000	3	19,19	19,49	6,01	6,1	73	179	R	2018			1	72,12	180,3	185,42
1353	WHL	CAN	D	2019	53	1	5	1	6	0	0	0	0	100	16,67	7	100	0	1/30/2000	1	19,63	19,92	6,01	6,1	73	183	L	2018			1	72,12	180,3	185,42
1354	WHL	CAN	D	2019	68	8	6	10	14	0	1	1	1	93,33	53,33	26	92,3076923076923	7,69230769230769	3/25/2001	1	18,47	18,77	5,1	5,1	61	170	L	2019			1	61,2	153	154,94
1355	WHL	CAN	F	2019	38	11	22	5	33	3	15	9	18	64,71	27,45	65	58,4615384615385	41,5384615384615	4/1/1999	2	20,46	20,75	6,02	6,2	74	185	R	2017	1	VGK	2	72,24	180,6	187,96
1356	WHL	CAN	F	2019	18	0	0	1	0	0	0	0	0	100	0	1	100	0	7/24/2001	3	18,14	18,44	5,11	5,11	71	210	R	2019			1	61,32	153,3	180,34
1357	WHL	CAN	D	2019	25	0	1	1	1	0	0	0	0	100	0	2	100	0	10/11/2001	4	17,93	18,22	6,04	6,4	76	209	R	2020			1	72,48	181,2	193,04
1358	WHL	CAN	D	2019	68	4	6	6	10	0	3	1	3	76,92	30,77	20	80	20	2/29/2000	1	19,54	19,84	6,03	6,3	75	202	R	2018			1	72,36	180,9	190,5
1359	WHL	CAN	F	2019	47	4	2	0	6	1	0	2	1	85,71	71,43	9	66,6666666666667	33,3333333333333	12/4/2002	4	16,78	17,08	5,08	5,8	68	170	L	2021			1	60,96	152,4	172,72
1360	WHL	CAN	F	2019	67	24	17	13	41	5	7	7	12	77,36	54,72	73	73,972602739726	26,027397260274	4/24/2000	2	19,39	19,69	5,1	5,1	61	165	L	2018	5	MTL	2	61,2	153	154,94
1361	WHL	CAN	D	2019	61	7	7	6	14	5	7	7	12	53,85	46,15	39	51,2820512820513	48,7179487179487	10/17/2000	4	18,91	19,21	6,02	6,2	74	185	R	2019			1	72,24	180,6	187,96
1362	WHL	CAN	F	2019	68	7	9	4	16	1	2	1	3	84,21	42,11	24	83,3333333333333	16,6666666666667	2/14/2001	1	18,59	18,88	6,03	6,3	75	205	L	2019			1	72,36	180,9	190,5
1363	WHL	CAN	F	2019	67	17	10	10	27	5	1	2	6	81,82	66,67	45	82,2222222222222	17,7777777777778	2/1/2000	1	19,62	19,92	6,01	6,1	73	205	L	2018			1	72,12	180,3	185,42
1364	WHL	CAN	F	2019	65	4	5	4	9	1	0	0	1	90	50	14	92,8571428571429	7,14285714285714	9/13/1999	3	20,01	20,3	6,01	6,1	73	199	L	2017			1	72,12	180,3	185,42
1365	WHL	CAN	D	2019	68	10	5	13	15	8	4	9	12	55,56	66,67	49	57,1428571428571	42,8571428571429	5/31/1999	2	20,29	20,58	6	6	72	192	R	2017			1	72	180	182,88
1366	WHL	CAN	F	2019	68	4	13	8	17	3	0	3	3	85	35	31	80,6451612903226	19,3548387096774	3/14/2001	1	18,5	18,8	5,07	5,7	67	153	L	2019			1	60,84	152,1	170,18
1367	WHL	CAN	F	2019	64	3	0	2	3	0	0	0	0	100	100	5	100	0	4/10/2001	2	18,43	18,73	6,02	6,2	74	196	R	2019			1	72,24	180,6	187,96
1368	WHL	CAN	F	2019	59	23	14	13	37	12	10	6	22	62,71	59,32	78	64,1025641025641	35,8974358974359	6/26/1999	2	20,22	20,51	5,1	5,1	61	175	L	2017	3	MIN	2	61,2	153	154,94
1369	WHL	CAN	F	2019	48	3	1	2	4	0	0	0	0	100	75	6	100	0	9/16/2001	3	18	18,29	6,03	6,3	75	183	R	2020			1	72,36	180,9	190,5
1370	WHL	CAN	F	2019	67	11	11	1	22	4	7	9	11	66,67	45,45	43	53,4883720930233	46,5116279069767	9/4/1999	3	20,03	20,33	5,09	5,9	69	165	R	2017			1	61,08	152,7	175,26
1371	WHL	CAN	D	2019	68	2	4	5	6	6	4	10	10	37,5	50	31	35,4838709677419	64,5161290322581	5/11/2001	2	18,34	18,64	6,03	6,3	75	198	R	2019			1	72,36	180,9	190,5
1372	WHL	CAN	F	2019	46	12	7	0	19	2	5	3	7	73,08	53,85	29	65,5172413793103	34,4827586206897	6/25/2002	2	17,22	17,52	5,08	5,8	68	151	R	2020			1	60,96	152,4	172,72
1373	WHL	CAN	F	2019	63	16	20	13	36	6	7	3	13	73,47	44,9	65	75,3846153846154	24,6153846153846	9/25/2001	3	17,97	18,27	6	6	72	175	L	2020			1	72	180	182,88
1374	WHL	CAN	F	2019	43	1	2	2	3	0	0	0	0	100	33,33	5	100	0	1/1/2001	1	18,71	19	6,05	6,5	77	225	L	2019			1	72,6	181,5	195,58
1375	WHL	CAN	F	2019	58	6	4	3	10	1	0	0	1	90,91	63,64	14	92,8571428571429	7,14285714285714	5/2/2001	2	18,37	18,66	5,09	5,9	69	168	R	2019			1	61,08	152,7	175,26
1376	WHL	CAN	F	2019	59	6	3	6	9	0	2	0	2	81,82	54,55	17	88,2352941176471	11,7647058823529	5/11/2001	2	18,34	18,64	5,11	5,11	71	167	L	2019			1	61,32	153,3	180,34
1377	WHL	CAN	F	2019	67	6	7	4	13	2	2	1	4	76,47	47,06	22	77,2727272727273	22,7272727272727	1/5/2002	1	17,69	17,99	6,01	6,1	73	158	L	2020			1	72,12	180,3	185,42
1378	WHL	CAN	F	2019	59	7	2	1	9	0	0	0	0	100	77,78	10	100	0	9/15/2000	3	19	19,29	6,01	6,1	73	191	R	2019			1	72,12	180,3	185,42
1379	WHL	CAN	F	2019	68	19	7	9	26	4	2	1	6	81,25	71,88	42	83,3333333333333	16,6666666666667	11/5/1999	4	19,86	20,16	6,02	6,2	74	180	R	2018			1	72,24	180,6	187,96
1380	WHL	CAN	D	2019	57	6	5	5	11	1	1	1	2	84,62	53,85	19	84,2105263157895	15,7894736842105	5/15/2002	2	17,33	17,63	6	6	72	198	L	2020			1	72	180	182,88
1381	WHL	CAN	D	2019	61	2	4	16	6	2	0	1	2	75	50	25	88	12	3/26/1999	1	20,47	20,76	6,04	6,4	76	204	R	2017			1	72,48	181,2	193,04
1382	WHL	CAN	D	2019	63	5	5	3	10	3	2	8	5	66,67	53,33	26	50	50	2/5/1998	1	21,61	21,91	6,03	6,3	75	196	L	2016			1	72,36	180,9	190,5
1383	WHL	CAN	F	2019	34	1	0	2	1	0	0	0	0	100	100	3	100	0	3/26/2002	1	17,47	17,76	6,03	6,3	75	195	L	2020			1	72,36	180,9	190,5
1384	WHL	CAN	F	2019	61	4	4	1	8	0	0	0	0	100	50	9	100	0	4/29/2001	2	18,38	18,67	6,02	6,2	74	218	L	2019			1	72,24	180,6	187,96
1385	WHL	CAN	D	2019	64	0	4	6	4	0	0	0	0	100	0	10	100	0	1/26/1998	1	21,64	21,93	6,05	6,5	77	227	L	2016			1	72,6	181,5	195,58
1386	WHL	CAN	D	2019	66	2	9	5	11	2	1	4	3	78,57	28,57	23	69,5652173913043	30,4347826086957	3/21/1998	1	21,48	21,78	6,02	6,2	74	212	L	2016			1	72,24	180,6	187,96
1387	WHL	CAN	D	2019	68	1	7	6	8	0	1	1	1	88,89	11,11	16	87,5	12,5	5/15/2001	2	18,33	18,63	6,03	6,3	75	199	L	2019			1	72,36	180,9	190,5
1388	WHL	CAN	F	2019	68	6	7	3	13	0	0	1	0	100	46,15	17	94,1176470588235	5,88235294117647	1/12/2001	1	18,68	18,97	6	6	72	172	R	2019			1	72	180	182,88
1389	WHL	CAN	D	2019	61	1	6	4	7	0	0	0	0	100	14,29	11	100	0	11/30/2001	4	17,79	18,08	6,05	6,5	77	182	L	2020			1	72,6	181,5	195,58
1390	WHL	CAN	F	2019	56	21	19	4	40	7	8	5	15	72,73	50,91	64	68,75	31,25	8/2/1998	3	21,12	21,41	5,06	5,6	66	160	R	2016			1	60,72	151,8	167,64
1391	WHL	CAN	F	2019	61	12	6	5	18	2	2	1	4	81,82	63,64	28	82,1428571428571	17,8571428571429	10/10/2000	4	18,93	19,23	6,04	6,4	76	167	R	2019			1	72,48	181,2	193,04
1392	WHL	CAN	F	2019	67	23	18	5	41	5	14	12	19	68,33	46,67	77	59,7402597402597	40,2597402597403	6/13/1998	2	21,26	21,55	6	6	72	171	L	2016			1	72	180	182,88
1393	WHL	CAN	F	2019	67	9	5	1	14	0	0	0	0	100	64,29	15	100	0	9/19/1999	3	19,99	20,28	6	6	72	170	L	2018			1	72	180	182,88
1394	WHL	CAN	D	2019	67	1	6	11	7	6	5	5	11	38,89	38,89	34	52,9411764705882	47,0588235294118	1/12/2000	1	19,68	19,97	6,01	6,1	73	188	R	2018	6	DAL	2	72,12	180,3	185,42
1395	WHL	CAN	F	2019	56	9	4	3	13	0	0	1	0	100	69,23	17	94,1176470588235	5,88235294117647	8/8/2000	3	19,1	19,4	6	6	72	200	R	2018			1	72	180	182,88
1396	WHL	CAN	D	2019	68	4	21	14	25	9	13	12	22	53,19	27,66	73	53,4246575342466	46,5753424657534	4/7/1998	2	21,44	21,73	5,11	5,11	71	181	L	2016			1	61,32	153,3	180,34
1397	WHL	CAN	F	2019	27	0	2	0	2	0	0	0	0	100	0	2	100	0	1/2/2000	1	19,7	20	5,11	5,11	71	174	L	2018			1	61,32	153,3	180,34
1398	WHL	CAN	F	2019	53	5	6	4	11	1	3	0	4	73,33	40	19	78,9473684210526	21,0526315789474	2/16/1999	1	20,58	20,88	5,11	5,11	71	195	R	2017			1	61,32	153,3	180,34
1399	WHL	CAN	D	2019	36	1	1	2	2	0	0	0	0	100	50	4	100	0	5/17/2001	2	18,33	18,62	6,01	6,1	73	212	R	2019			1	72,12	180,3	185,42
1400	WHL	CAN	D	2019	64	0	1	4	1	0	0	0	0	100	0	5	100	0	7/14/2000	3	19,17	19,46	6	6	72	168	R	2018			1	72	180	182,88
1401	WHL	CAN	F	2019	31	8	7	4	15	2	2	2	4	78,95	52,63	25	76	24	10/30/2000	4	18,88	19,17	6,03	6,3	75	195	L	2019			1	72,36	180,9	190,5
1402	WHL	CAN	F	2019	67	2	6	3	8	5	1	3	6	57,14	50	20	55	45	1/25/2000	1	19,64	19,93	6	6	72	208	R	2018			1	72	180	182,88
1403	WHL	CAN	D	2019	63	3	5	6	8	0	0	0	0	100	37,5	14	100	0	4/22/1999	2	20,4	20,69	6,04	6,4	76	200	L	2017			1	72,48	181,2	193,04
1404	WHL	CAN	D	2019	42	1	0	2	1	0	1	1	1	50	50	5	60	40	2/8/2001	1	18,6	18,9	5,09	5,9	69	158	R	2019			1	61,08	152,7	175,26
1405	WHL	CAN	F	2019	50	7	6	3	13	0	0	1	0	100	53,85	17	94,1176470588235	5,88235294117647	4/20/2000	2	19,4	19,7	6,01	6,1	73	188	L	2018			1	72,12	180,3	185,42
1406	WHL	CAN	F	2019	68	26	19	15	45	7	8	7	15	75	55	82	73,1707317073171	26,8292682926829	2/9/2001	1	18,6	18,89	6,03	6,3	75	185	R	2019			1	72,36	180,9	190,5
1407	WHL	CAN	D	2019	62	1	2	0	3	1	2	6	3	50	33,33	12	25	75	4/27/1998	2	21,38	21,68	6,03	6,3	75	191	R	2016			1	72,36	180,9	190,5
1408	WHL	CAN	D	2019	63	3	7	5	10	5	5	10	10	50	40	35	42,8571428571429	57,1428571428571	4/27/1999	2	20,38	20,68	6	6	72	201	L	2017			1	72	180	182,88
1409	WHL	CAN	D	2019	58	4	3	4	7	0	2	0	2	77,78	44,44	13	84,6153846153846	15,3846153846154	1/24/2001	1	18,64	18,94	6	6	72	187	L	2019			1	72	180	182,88
1410	WHL	CAN	D	2019	61	6	4	12	10	4	18	12	22	31,25	31,25	56	39,2857142857143	60,7142857142857	3/30/2000	1	19,46	19,75	6,03	6,3	75	165	L	2018			1	72,36	180,9	190,5
1411	WHL	CAN	F	2019	61	12	20	8	32	2	16	7	18	64	28	65	61,5384615384615	38,4615384615385	3/22/2000	1	19,48	19,78	5,09	5,9	69	179	R	2018			1	61,08	152,7	175,26
1412	WHL	CAN	F	2019	49	7	6	4	13	4	2	3	6	68,42	57,89	26	65,3846153846154	34,6153846153846	1/5/2000	1	19,69	19,99	5,1	5,1	61	169	L	2018			1	61,2	153	154,94
1413	WHL	CAN	D	2019	63	3	4	4	7	0	3	3	3	70	30	17	64,7058823529412	35,2941176470588	5/1/2001	2	18,37	18,67	6,03	6,3	75	188	L	2019			1	72,36	180,9	190,5
1414	WHL	CAN	F	2019	68	13	13	7	26	6	6	3	12	68,42	50	48	68,75	31,25	1/10/2000	1	19,68	19,98	6,02	6,2	74	179	L	2018	7	WSH	2	72,24	180,6	187,96
1415	WHL	CAN	F	2019	51	3	1	2	4	0	0	0	0	100	75	6	100	0	4/26/2001	2	18,39	18,68	5,11	5,11	71	182	R	2019			1	61,32	153,3	180,34
1416	WHL	CAN	F	2019	63	6	2	1	8	0	0	0	0	100	75	9	100	0	7/30/2001	3	18,13	18,42	6,01	6,1	73	189	R	2019			1	72,12	180,3	185,42
1417	WHL	CAN	D	2019	63	2	2	2	4	0	0	0	0	100	50	6	100	0	10/21/2001	4	17,9	18,19	6,01	6,1	73	180	R	2020			1	72,12	180,3	185,42
1418	WHL	CAN	F	2019	33	1	0	1	1	0	0	0	0	100	100	2	100	0	5/26/2002	2	17,3	17,6	5,11	5,11	71	178	R	2020			1	61,32	153,3	180,34
1419	WHL	CAN	F	2019	39	4	3	2	7	1	2	1	3	70	50	13	69,2307692307692	30,7692307692308	3/21/1999	1	20,48	20,78	6,01	6,1	73	189	L	2017			1	72,12	180,3	185,42
1420	WHL	CAN	F	2019	57	4	12	1	16	5	7	2	12	57,14	32,14	31	54,8387096774194	45,1612903225806	5/4/2001	2	18,36	18,66	5,11	5,11	71	184	L	2019			1	61,32	153,3	180,34
1421	WHL	CAN	D	2019	67	4	8	6	12	1	1	4	2	85,71	35,71	24	75	25	4/17/2000	2	19,41	19,71	6,02	6,2	74	206	L	2018			1	72,24	180,6	187,96
1422	WHL	CAN	F	2019	61	1	3	2	4	0	0	0	0	100	25	6	100	0	1/26/2002	1	17,64	17,93	6	6	72	171	R	2020			1	72	180	182,88
1423	WHL	CAN	F	2019	63	12	13	4	25	4	4	3	8	75,76	48,48	40	72,5	27,5	7/22/1999	3	20,15	20,44	6,01	6,1	73	177	L	2017			1	72,12	180,3	185,42
1424	WHL	CAN	F	2019	67	9	4	3	13	1	1	1	2	86,67	66,67	19	84,2105263157895	15,7894736842105	2/25/1999	1	20,56	20,85	6,05	6,5	77	218	R	2017			1	72,6	181,5	195,58
1425	WHL	CAN	F	2019	68	9	8	6	17	1	5	2	6	73,91	43,48	31	74,1935483870968	25,8064516129032	9/8/2000	3	19,02	19,31	5,09	5,9	69	162	R	2018			1	61,08	152,7	175,26
1426	WHL	CAN	D	2019	68	3	5	8	8	0	0	1	0	100	37,5	17	94,1176470588235	5,88235294117647	2/4/1999	1	20,61	20,91	6,02	6,2	74	183	L	2017			1	72,24	180,6	187,96
1427	WHL	CAN	F	2019	49	1	3	5	4	0	0	0	0	100	25	9	100	0	4/14/2001	2	18,42	18,71	6,02	6,2	74	189	R	2019			1	72,24	180,6	187,96
1428	WHL	CAN	D	2019	47	7	7	7	14	3	4	8	7	66,67	47,62	36	58,3333333333333	41,6666666666667	10/20/1999	4	19,9	20,2	6,01	6,1	73	171	L	2018	5	TOR	2	72,12	180,3	185,42
1429	WHL	CAN	F	2019	67	1	9	3	10	0	0	1	0	100	10	14	92,8571428571429	7,14285714285714	1/16/2001	1	18,66	18,96	5,11	5,11	71	165	L	2019			1	61,32	153,3	180,34
1430	WHL	CAN	D	2019	56	0	6	4	6	0	0	0	0	100	0	10	100	0	1/30/2000	1	19,63	19,92	6	6	72	170	R	2018			1	72	180	182,88
1431	WHL	CAN	F	2019	63	7	0	2	7	0	1	1	1	87,5	87,5	11	81,8181818181818	18,1818181818182	4/17/2001	2	18,41	18,71	6,01	6,1	73	172	L	2019			1	72,12	180,3	185,42
1432	WHL	CAN	F	2019	64	24	17	8	41	6	8	1	14	74,55	54,55	64	76,5625	23,4375	1/23/1999	1	20,64	20,94	5,1	5,1	61	176	L	2017			1	61,2	153	154,94
1433	WHL	CAN	D	2019	64	5	9	7	14	4	6	3	10	58,33	37,5	34	61,7647058823529	38,2352941176471	9/30/2000	3	18,96	19,25	6	6	72	195	L	2019			1	72	180	182,88
1434	WHL	CAN	F	2019	48	1	2	2	3	0	2	1	2	60	20	8	62,5	37,5	1/22/2001	1	18,65	18,94	6,02	6,2	74	203	L	2019			1	72,24	180,6	187,96
1435	WHL	CAN	F	2019	49	6	4	6	10	5	0	1	5	66,67	73,33	22	72,7272727272727	27,2727272727273	7/6/1999	3	20,19	20,49	5,11	5,11	71	205	R	2017			1	61,32	153,3	180,34
1436	WHL	CAN	F	2019	31	1	2	1	3	0	0	0	0	100	33,33	4	100	0	1/19/2000	1	19,66	19,95	5,11	5,11	71	181	R	2018			1	61,32	153,3	180,34
1437	WHL	CAN	F	2019	47	5	14	9	19	3	5	4	8	70,37	29,63	40	70	30	6/26/2001	2	18,22	18,51	6,01	6,1	73	176	R	2019			1	72,12	180,3	185,42
1438	WHL	CAN	F	2019	49	3	4	3	7	0	0	0	0	100	42,86	10	100	0	4/29/2001	2	18,38	18,67	5,09	5,9	69	153	R	2019			1	61,08	152,7	175,26
1439	WHL	CAN	F	2019	46	2	5	5	7	0	0	0	0	100	28,57	12	100	0	1/27/2001	1	18,63	18,93	6	6	72	200	R	2019			1	72	180	182,88
1440	WHL	CAN	D	2019	29	0	1	2	1	0	0	0	0	100	0	3	100	0	7/7/2000	3	19,19	19,48	6,05	6,5	77	205	L	2018			1	72,6	181,5	195,58
1441	WHL	CAN	F	2019	50	2	5	1	7	1	1	1	2	77,78	33,33	11	72,7272727272727	27,2727272727273	2/5/1999	1	20,61	20,91	5,1	5,1	61	172	R	2017			1	61,2	153	154,94
1442	WHL	CAN	D	2019	63	0	1	7	1	1	0	1	1	50	50	10	80	20	1/16/2000	1	19,66	19,96	6,02	6,2	74	185	R	2018			1	72,24	180,6	187,96
1443	WHL	CAN	F	2019	61	7	10	8	17	4	6	6	10	62,96	40,74	41	60,9756097560976	39,0243902439024	1/19/1999	1	20,66	20,95	5,11	5,11	71	185	L	2017			1	61,32	153,3	180,34
1444	WHL	CAN	D	2019	55	2	5	15	7	1	5	5	6	53,85	23,08	33	66,6666666666667	33,3333333333333	4/30/1998	2	21,38	21,67	6,05	6,5	77	225	R	2016			1	72,6	181,5	195,58
1445	WHL	CAN	F	2019	39	5	2	3	7	1	0	1	1	87,5	75	12	83,3333333333333	16,6666666666667	2/18/2000	1	19,58	19,87	5,06	5,6	66	167	R	2018			1	60,72	151,8	167,64
1446	WHL	CAN	F	2019	31	6	7	5	13	6	3	4	9	59,09	54,55	31	58,0645161290323	41,9354838709677	1/24/1999	1	20,64	20,94	6,02	6,2	74	182	R	2017			1	72,24	180,6	187,96
1447	WHL	CAN	F	2019	26	2	1	2	3	0	0	0	0	100	66,67	5	100	0	5/2/1999	2	20,37	20,66	6,02	6,2	74	189	L	2017			1	72,24	180,6	187,96
1448	WHL	CAN	F	2019	63	7	2	5	9	2	1	2	3	75	75	19	73,6842105263158	26,3157894736842	9/2/2002	3	17,04	17,33	6,05	6,5	77	203	R	2020			1	72,6	181,5	195,58
1449	WHL	CAN	D	2019	59	2	4	1	6	0	0	0	0	100	33,33	7	100	0	5/1/2000	2	19,37	19,67	6,01	6,1	73	185	R	2018			1	72,12	180,3	185,42
1450	WHL	CAN	F	2019	65	9	3	1	12	2	0	0	2	85,71	78,57	15	86,6666666666667	13,3333333333333	12/2/2002	4	16,79	17,08	5,09	5,9	69	175	R	2021			1	61,08	152,7	175,26
1451	WHL	CAN	D	2019	65	3	0	2	3	0	0	1	0	100	100	6	83,3333333333333	16,6666666666667	7/15/1999	3	20,17	20,46	6,02	6,2	74	189	L	2017			1	72,24	180,6	187,96
1452	WHL	CAN	F	2019	67	5	7	9	12	4	1	1	5	70,59	52,94	27	77,7777777777778	22,2222222222222	1/18/2000	1	19,66	19,95	6,02	6,2	74	200	L	2018			1	72,24	180,6	187,96
1453	WHL	CAN	F	2019	66	4	7	5	11	1	2	3	3	78,57	35,71	22	72,7272727272727	27,2727272727273	2/28/2000	1	19,55	19,84	5,09	5,9	69	180	L	2018			1	61,08	152,7	175,26
1454	WHL	CAN	D	2019	67	1	7	10	8	0	2	1	2	80	10	21	85,7142857142857	14,2857142857143	6/15/2001	2	18,25	18,54	6,06	6,6	78	222	L	2019			1	72,72	181,8	198,12
1455	WHL	CAN	D	2019	66	1	2	7	3	0	1	2	1	75	25	13	76,9230769230769	23,0769230769231	5/16/2000	2	19,33	19,63	6	6	72	186	L	2018			1	72	180	182,88
1456	WHL	CAN	D	2019	15	0	0	0	0	3	0	2	3	0	100	5	0	100	2/1/2001	1	18,62	18,92	5,09	5,9	69	177	L	2019			1	61,08	152,7	175,26
1457	WHL	CAN	F	2019	68	15	12	10	27	6	6	2	12	69,23	53,85	51	72,5490196078431	27,4509803921569	5/22/1999	2	20,31	20,61	6,01	6,1	73	172	R	2017			1	72,12	180,3	185,42
1458	WHL	CAN	F	2019	67	23	6	4	29	5	6	8	11	72,5	70	52	63,4615384615385	36,5384615384615	4/3/1998	2	21,45	21,74	5,1	5,1	61	172	R	2016			1	61,2	153	154,94
1459	WHL	CAN	D	2019	67	6	8	7	14	6	8	9	14	50	42,86	44	47,7272727272727	52,2727272727273	9/12/1999	3	20,01	20,3	6	6	72	190	L	2017			1	72	180	182,88
1460	WHL	CAN	F	2019	68	28	19	11	47	4	5	6	9	83,93	57,14	73	79,4520547945205	20,5479452054795	12/31/1998	4	20,71	21	6,01	6,1	73	182	R	2017			1	72,12	180,3	185,42
1461	WHL	CAN	F	2019	68	9	12	8	21	16	3	7	19	52,5	62,5	55	52,7272727272727	47,2727272727273	10/13/1999	4	19,92	20,22	6,03	6,3	75	199	L	2018			1	72,36	180,9	190,5
1462	WHL	CAN	F	2019	41	12	12	4	24	7	5	6	12	66,67	52,78	46	60,8695652173913	39,1304347826087	3/8/1998	1	21,52	21,81	5,11	5,11	71	182	L	2016			1	61,32	153,3	180,34
1463	WHL	CAN	D	2019	30	0	0	1	0	0	0	1	0	100	0	2	50	50	4/20/1999	2	20,4	20,7	6	6	72	176	L	2017			1	72	180	182,88
1464	WHL	CAN	D	2019	67	1	5	10	6	2	2	4	4	60	30	24	66,6666666666667	33,3333333333333	7/13/2001	3	18,17	18,47	6,02	6,2	74	216	L	2019			1	72,24	180,6	187,96
1465	WHL	CAN	F	2019	68	23	16	15	39	15	5	3	20	66,1	64,41	77	70,1298701298701	29,8701298701299	3/10/1999	1	20,51	20,81	5,11	5,11	71	191	L	2017	2	VGK	2	61,32	153,3	180,34
1466	WHL	CAN	F	2019	61	21	4	7	25	10	6	6	16	60,98	75,61	54	59,2592592592593	40,7407407407407	2/25/1999	1	20,56	20,85	5,11	5,11	71	188	R	2017	6	SJS	2	61,32	153,3	180,34
1467	WHL	CAN	F	2019	47	8	3	3	11	3	5	2	8	57,89	57,89	24	58,3333333333333	41,6666666666667	3/29/2002	1	17,46	17,76	5,11	5,11	71	196	L	2020			1	61,32	153,3	180,34
1468	WHL	CAN	F	2019	67	8	9	4	17	4	2	2	6	73,91	52,17	29	72,4137931034483	27,5862068965517	1/21/2001	1	18,65	18,94	6	6	72	177	R	2019			1	72	180	182,88
1469	WHL	CAN	F	2019	61	5	2	3	7	0	0	0	0	100	71,43	10	100	0	3/15/2002	1	17,5	17,79	6,02	6,2	74	173	R	2020			1	72,24	180,6	187,96
1470	WHL	CAN	F	2019	47	6	2	3	8	1	1	0	2	80	70	13	84,6153846153846	15,3846153846154	6/28/2002	2	17,21	17,51	5,1	5,1	61	151	L	2020			1	61,2	153	154,94
1471	WHL	CAN	F	2019	43	7	2	1	9	0	0	0	0	100	77,78	10	100	0	2/15/2001	1	18,58	18,88	6,01	6,1	73	200	R	2019			1	72,12	180,3	185,42
1472	WHL	CAN	F	2019	67	16	14	12	30	14	9	8	23	56,6	56,6	73	57,5342465753425	42,4657534246575	4/27/1999	2	20,38	20,68	5,09	5,9	69	176	L	2017			1	61,08	152,7	175,26
1473	WHL	CAN	F	2019	64	24	19	6	43	10	6	12	16	72,88	57,63	77	63,6363636363636	36,3636363636364	6/25/1999	2	20,22	20,52	5,09	5,9	69	159	L	2017			1	61,08	152,7	175,26
1474	WHL	CAN	D	2019	59	3	6	9	9	0	1	0	1	90	30	19	94,7368421052632	5,26315789473684	2/10/1999	1	20,6	20,89	6,03	6,3	75	192	R	2017			1	72,36	180,9	190,5
1475	WHL	CAN	F	2019	48	2	2	0	4	0	0	0	0	100	50	4	100	0	7/7/2002	3	17,19	17,48	5,1	5,1	61	164	L	2020			1	61,2	153	154,94
1476	WHL	CAN	F	2019	65	11	14	4	25	3	1	4	4	86,21	48,28	37	78,3783783783784	21,6216216216216	2/5/1998	1	21,61	21,91	5,11	5,11	71	195	R	2016			1	61,32	153,3	180,34
1477	WHL	CAN	D	2019	67	10	6	7	16	5	9	11	14	53,33	50	48	47,9166666666667	52,0833333333333	3/4/1998	1	21,53	21,83	5,1	5,1	61	185	R	2016			1	61,2	153	154,94
1478	WHL	CAN	F	2019	32	10	9	3	19	10	4	6	14	57,58	60,61	42	52,3809523809524	47,6190476190476	9/12/1999	3	20,01	20,3	5,11	5,11	71	195	L	2017	2	LAK	2	61,32	153,3	180,34
1479	WHL	CAN	D	2019	44	1	1	0	2	0	0	0	0	100	50	2	100	0	2/4/2002	1	17,61	17,91	6,02	6,2	74	191	R	2020			1	72,24	180,6	187,96
1480	WHL	CAN	D	2019	41	6	3	3	9	2	9	7	11	45	40	30	40	60	3/15/1999	1	20,5	20,79	6,03	6,3	75	193	L	2017	5	MTL	2	72,36	180,9	190,5
1481	WHL	CAN	F	2019	68	6	9	2	15	0	1	0	1	93,75	37,5	18	94,4444444444444	5,55555555555556	4/27/1999	2	20,38	20,68	5,11	5,11	71	183	L	2017			1	61,32	153,3	180,34
1482	WHL	CAN	F	2019	48	2	3	0	5	0	0	0	0	100	40	5	100	0	7/23/2000	3	19,14	19,44	6,01	6,1	73	177	L	2018			1	72,12	180,3	185,42
1483	WHL	CAN	F	2019	67	12	9	7	21	0	0	1	0	100	57,14	29	96,551724137931	3,44827586206897	1/20/2001	1	18,65	18,95	5,11	5,11	71	165	L	2019			1	61,32	153,3	180,34
1484	WHL	CAN	F	2019	66	16	9	2	25	11	1	4	12	67,57	72,97	43	62,7906976744186	37,2093023255814	3/14/1998	1	21,5	21,8	6,03	6,3	75	207	R	2016			1	72,36	180,9	190,5
1485	WHL	CAN	F	2019	63	1	1	1	2	0	0	0	0	100	50	3	100	0	1/6/1998	1	21,69	21,99	6,04	6,4	76	196	R	2016			1	72,48	181,2	193,04
1486	WHL	CAN	D	2019	68	2	5	7	7	0	0	0	0	100	28,57	14	100	0	2/16/1999	1	20,58	20,88	6,05	6,5	77	216	L	2017			1	72,6	181,5	195,58
1487	WHL	CAN	F	2019	59	20	9	5	29	7	2	1	9	76,32	71,05	44	77,2727272727273	22,7272727272727	1/18/1998	1	21,66	21,95	6,04	6,4	76	227	L	2016	7	DAL	2	72,48	181,2	193,04
1488	WHL	CAN	F	2019	41	1	1	1	2	0	0	0	0	100	50	3	100	0	2/5/2001	1	18,61	18,91	5,1	5,1	61	160	L	2019			1	61,2	153	154,94
1489	WHL	CAN	F	2019	15	0	0	1	0	0	0	0	0	100	0	1	100	0	8/23/2001	3	18,06	18,36	5,11	5,11	71	165	L	2019			1	61,32	153,3	180,34
1490	WHL	CAN	D	2019	62	9	8	10	17	3	12	21	15	53,13	37,5	63	42,8571428571429	57,1428571428571	7/27/2000	3	19,13	19,43	6	6	72	203	R	2018	2	VAN	2	72	180	182,88
1491	WHL	CAN	F	2019	68	32	16	13	48	16	15	16	31	60,76	60,76	108	56,4814814814815	43,5185185185185	7/17/1998	3	21,16	21,46	6,01	6,1	73	188	R	2016	7	SJS	2	72,12	180,3	185,42
1492	WHL	CAN	D	2019	32	3	0	1	3	0	0	0	0	100	100	4	100	0	6/26/2000	2	19,22	19,51	6,02	6,2	74	155	R	2018			1	72,24	180,6	187,96
1493	WHL	CAN	D	2019	59	3	5	6	8	2	6	3	8	50	31,25	25	56	44	6/24/1998	2	21,23	21,52	6,02	6,2	74	190	R	2016			1	72,24	180,6	187,96
1494	WHL	CAN	D	2019	58	5	4	6	9	0	0	2	0	100	55,56	17	88,2352941176471	11,7647058823529	8/2/2000	3	19,12	19,41	6,01	6,1	73	199	L	2018			1	72,12	180,3	185,42
1495	WHL	CAN	D	2019	10	0	0	1	0	0	0	0	0	100	0	1	100	0	12/26/2000	4	18,72	19,01	6,02	6,2	74	234	R	2019			1	72,24	180,6	187,96
1496	WHL	CAN	D	2019	36	0	4	1	4	3	1	2	4	50	37,5	11	45,4545454545455	54,5454545454545	6/1/1999	2	20,29	20,58	6	6	72	183	L	2017			1	72	180	182,88
1497	WHL	CAN	F	2019	60	3	1	2	4	0	0	0	0	100	75	6	100	0	10/3/2001	4	17,95	18,24	6,01	6,1	73	180	L	2020			1	72,12	180,3	185,42
1498	WHL	CAN	D	2019	43	0	0	2	0	0	0	0	0	100	0	2	100	0	1/14/2001	1	18,67	18,96	5,1	5,1	61	180	R	2019			1	61,2	153	154,94
1499	WHL	CAN	F	2019	62	11	4	1	15	5	4	0	9	62,5	66,67	25	64	36	12/17/2001	4	17,74	18,04	6,01	6,1	73	175	L	2020			1	72,12	180,3	185,42
1500	WHL	CAN	D	2019	61	1	2	2	3	0	0	0	0	100	33,33	5	100	0	3/5/2001	1	18,53	18,82	6,06	6,6	78	187	L	2019			1	72,72	181,8	198,12
1501	WHL	CAN	D	2019	32	0	0	2	0	0	0	0	0	100	0	2	100	0	2/10/2001	1	18,6	18,89	6,02	6,2	74	163	L	2019			1	72,24	180,6	187,96
1502	WHL	CAN	F	2019	68	23	22	14	45	9	8	6	17	72,58	51,61	82	71,9512195121951	28,0487804878049	5/2/1999	2	20,37	20,66	5,11	5,11	71	194	L	2017	8	PIT	2	61,32	153,3	180,34
1503	WHL	CAN	D	2019	59	9	14	14	23	7	18	12	25	47,92	33,33	74	50	50	6/17/1999	2	20,24	20,54	6,01	6,1	73	192	R	2017	2	MTL	2	72,12	180,3	185,42
1504	WHL	CAN	F	2019	68	11	6	7	17	2	0	1	2	89,47	68,42	27	88,8888888888889	11,1111111111111	9/24/1998	3	20,98	21,27	5,11	5,11	71	173	R	2017			1	61,32	153,3	180,34
1505	WHL	CAN	F	2019	61	20	5	5	25	10	1	1	11	69,44	83,33	42	71,4285714285714	28,5714285714286	1/18/1999	1	20,66	20,95	6,02	6,2	74	207	L	2017			1	72,24	180,6	187,96
1506	WHL	CAN	F	2019	68	13	21	5	34	11	1	3	12	73,91	52,17	54	72,2222222222222	27,7777777777778	1/21/1999	1	20,65	20,94	6,02	6,2	74	205	R	2017			1	72,24	180,6	187,96
1507	WHL	CAN	F	2019	68	4	5	6	9	2	3	1	5	64,29	42,86	21	71,4285714285714	28,5714285714286	2/14/2002	1	17,59	17,88	5,11	5,11	71	165	R	2020			1	61,32	153,3	180,34
1508	WHL	CAN	F	2019	65	9	10	6	19	0	2	1	2	90,48	42,86	28	89,2857142857143	10,7142857142857	1/30/2000	1	19,63	19,92	5,1	5,1	61	170	R	2018			1	61,2	153	154,94
1509	WHL	CAN	F	2019	67	10	9	4	19	0	2	1	2	90,48	47,62	26	88,4615384615385	11,5384615384615	2/8/2000	1	19,6	19,9	6,01	6,1	73	205	L	2018			1	72,12	180,3	185,42
1510	WHL	CAN	F	2019	66	9	6	3	15	5	6	4	11	57,69	53,85	33	54,5454545454545	45,4545454545455	3/8/2001	1	18,52	18,81	6,01	6,1	73	185	R	2019			1	72,12	180,3	185,42
1511	WHL	CAN	F	2019	64	14	27	18	41	15	18	13	33	55,41	39,19	105	56,1904761904762	43,8095238095238	2/6/1999	1	20,61	20,9	5,11	5,11	71	160	L	2017	5	PIT	2	61,32	153,3	180,34
1512	WHL	CAN	F	2019	41	3	4	2	7	0	0	0	0	100	42,86	9	100	0	3/27/2001	1	18,47	18,76	6,01	6,1	73	205	R	2019			1	72,12	180,3	185,42
1513	WHL	CAN	F	2019	64	15	7	4	22	4	1	0	5	81,48	70,37	31	83,8709677419355	16,1290322580645	4/3/2000	2	19,45	19,74	6,03	6,3	75	213	L	2018			1	72,36	180,9	190,5
1514	WHL	CAN	F	2019	64	20	8	12	28	3	2	1	5	84,85	69,7	46	86,9565217391304	13,0434782608696	3/24/2002	1	17,48	17,77	5,11	5,11	71	163	R	2020			1	61,32	153,3	180,34
1515	WHL	CAN	F	2019	30	1	3	1	4	0	0	0	0	100	25	5	100	0	10/1/2000	4	18,96	19,25	6,02	6,2	74	195	L	2019			1	72,24	180,6	187,96
1516	WHL	CAN	D	2019	36	0	1	0	1	0	0	0	0	100	0	1	100	0	4/15/2001	2	18,42	18,71	6	6	72	164	L	2019			1	72	180	182,88
1517	WHL	CAN	F	2019	69	20	19	6	39	7	4	4	11	78	54	60	75	25	3/16/1998	1	21,5	21,79	5,09	5,9	69	180	R	2016			1	61,08	152,7	175,26
1518	WHL	CAN	F	2019	21	0	3	0	3	0	0	0	0	100	0	3	100	0	12/18/1999	4	19,74	20,04	5,1	5,1	61	185	R	2018			1	61,2	153	154,94
1519	WHL	CAN	F	2019	56	0	1	0	1	0	0	0	0	100	0	1	100	0	1/14/2002	1	17,67	17,96	6,02	6,2	74	187	R	2020			1	72,24	180,6	187,96
1520	WHL	CAN	D	2019	11	0	0	0	0	0	0	0	0	100	0	0			1/31/2002	1	17,63	17,92	6,01	6,1	73	187	L	2020			1	72,12	180,3	185,42
1521	WHL	CAN	D	2019	68	2	13	8	15	2	5	2	7	68,18	18,18	32	71,875	28,125	1/29/2001	1	18,63	18,92	6,03	6,3	75	188	R	2019			1	72,36	180,9	190,5
1522	WHL	CAN	F	2019	56	2	2	6	4	2	0	0	2	66,67	66,67	12	83,3333333333333	16,6666666666667	1/3/2000	1	19,7	19,99	6,01	6,1	73	180	L	2018			1	72,12	180,3	185,42
1523	WHL	CAN	F	2019	58	15	7	6	22	9	8	1	17	56,41	61,54	46	60,8695652173913	39,1304347826087	1/24/2000	1	19,64	19,94	6	6	72	190	L	2018			1	72	180	182,88
1524	WHL	CAN	D	2019	65	2	4	5	6	1	3	2	4	60	30	17	64,7058823529412	35,2941176470588	1/18/2002	1	17,66	17,95	6,03	6,3	75	186	L	2020			1	72,36	180,9	190,5
1525	WHL	CAN	F	2019	42	0	1	1	1	0	1	0	1	50	0	3	66,6666666666667	33,3333333333333	3/3/2000	1	19,53	19,83	6,05	6,5	77	192	R	2018			1	72,6	181,5	195,58
1526	WHL	CAN	D	2019	68	3	3	4	6	0	0	0	0	100	50	10	100	0	1/25/2000	1	19,64	19,93	6,04	6,4	76	197	R	2018			1	72,48	181,2	193,04
1527	WHL	CAN	F	2019	67	12	5	4	17	3	0	2	3	85	75	26	80,7692307692308	19,2307692307692	1/3/2000	1	19,7	19,99	6,01	6,1	73	175	R	2018			1	72,12	180,3	185,42
1528	WHL	CAN	F	2019	64	4	7	6	11	4	1	2	5	68,75	50	24	70,8333333333333	29,1666666666667	1/19/2000	1	19,66	19,95	6	6	72	200	R	2018			1	72	180	182,88
1529	WHL	CAN	F	2019	62	21	16	7	37	3	12	11	15	71,15	46,15	70	62,8571428571429	37,1428571428571	1/21/2001	1	18,65	18,94	6,04	6,4	76	195	R	2019			1	72,48	181,2	193,04
1530	WHL	CAN	F	2019	48	3	1	2	4	0	0	0	0	100	75	6	100	0	4/3/2001	2	18,45	18,74	5,1	5,1	61	186	L	2019			1	61,2	153	154,94
1531	WHL	CAN	F	2019	66	7	9	3	16	2	2	4	4	80	45	27	70,3703703703704	29,6296296296296	5/30/1999	2	20,29	20,58	5,1	5,1	61	170	L	2017			1	61,2	153	154,94
1532	WHL	CAN	F	2019	14	1	2	0	3	0	0	1	0	100	33,33	4	75	25	10/18/2000	4	18,91	19,2	6,02	6,2	74	214	L	2019			1	72,24	180,6	187,96
1533	WHL	CAN	F	2019	58	13	8	4	21	6	7	3	13	61,76	55,88	41	60,9756097560976	39,0243902439024	4/7/1998	2	21,44	21,73	6,01	6,1	73	190	R	2016			1	72,12	180,3	185,42
1534	WHL	CAN	D	2019	68	0	3	13	3	0	0	0	0	100	0	16	100	0	9/1/1999	3	20,04	20,33	6,03	6,3	75	212	R	2017			1	72,36	180,9	190,5
1535	WHL	CAN	F	2019	62	12	8	7	20	1	0	1	1	95,24	61,9	29	93,1034482758621	6,89655172413793	8/28/1999	3	20,05	20,34	6	6	72	187	L	2017	7	WSH	2	72	180	182,88
1536	WHL	CAN	F	2019	63	17	12	6	29	3	7	4	10	74,36	51,28	49	71,4285714285714	28,5714285714286	9/24/1999	3	19,98	20,27	6,04	6,4	76	210	L	2018			1	72,48	181,2	193,04
1537	WHL	CAN	F	2019	24	0	1	0	1	0	0	0	0	100	0	1	100	0	10/4/2001	4	17,95	18,24	6,03	6,3	75	187	R	2020			1	72,36	180,9	190,5
1538	WHL	CAN	F	2019	52	7	6	4	13	4	6	4	10	56,52	47,83	31	54,8387096774194	45,1612903225806	2/10/2002	1	17,6	17,89	5,06	5,6	66	153	L	2020			1	60,72	151,8	167,64
1539	WHL	CAN	F	2019	63	5	2	1	7	1	0	1	1	87,5	75	10	80	20	2/18/2001	1	18,58	18,87	5,08	5,8	68	146	R	2019			1	60,96	152,4	172,72
1540	WHL	CAN	F	2019	62	14	12	12	26	4	9	13	13	66,67	46,15	64	59,375	40,625	3/22/1999	1	20,48	20,78	5,11	5,11	71	174	R	2017	4	ANA	2	61,32	153,3	180,34
1541	WHL	CAN	F	2019	68	12	13	13	25	10	14	6	24	51,02	44,9	68	55,8823529411765	44,1176470588235	11/18/1999	4	19,83	20,12	5,11	5,11	71	185	L	2018			1	61,32	153,3	180,34
1542	WHL	CAN	D	2019	57	2	3	4	5	0	2	1	2	71,43	28,57	12	75	25	7/9/2000	3	19,18	19,48	6,03	6,3	75	190	L	2018			1	72,36	180,9	190,5
1543	WHL	CAN	F	2019	64	11	2	0	13	2	0	2	2	86,67	86,67	17	76,4705882352941	23,5294117647059	11/10/2001	4	17,85	18,14	5,1	5,1	61	176	L	2020			1	61,2	153	154,94
1544	WHL	CAN	F	2019	68	13	10	6	23	2	2	0	4	85,19	55,56	33	87,8787878787879	12,1212121212121	10/1/1999	4	19,96	20,25	6	6	72	188	L	2018			1	72	180	182,88
1545	WHL	CAN	F	2019	22	4	3	1	7	0	1	3	1	87,5	50	12	66,6666666666667	33,3333333333333	12/27/1998	4	20,72	21,01	6	6	72	190	R	2017	3	DET	2	72	180	182,88
1546	WHL	CAN	D	2019	63	10	4	8	14	7	8	4	15	48,28	58,62	41	53,6585365853659	46,3414634146341	9/24/2000	3	18,98	19,27	6	6	72	187	R	2019			1	72	180	182,88
1547	WHL	CAN	D	2019	67	2	1	9	3	0	0	1	0	100	66,67	13	92,3076923076923	7,69230769230769	1/2/2000	1	19,7	20	6	6	72	186	L	2018			1	72	180	182,88
1548	WHL	CAN	F	2019	68	15	12	11	27	6	8	7	14	65,85	51,22	59	64,4067796610169	35,5932203389831	7/23/1999	3	20,14	20,44	6,01	6,1	73	196	R	2017			1	72,12	180,3	185,42
1549	WHL	CAN	F	2019	65	6	8	5	14	1	0	2	1	93,33	46,67	22	86,3636363636364	13,6363636363636	1/16/2001	1	18,66	18,96	6,01	6,1	73	182	L	2019			1	72,12	180,3	185,42
1550	WHL	CAN	F	2019	52	4	7	2	11	3	6	12	9	55	35	34	38,2352941176471	61,7647058823529	1/2/2000	1	19,7	20	5,1	5,1	61	177	L	2018			1	61,2	153	154,94
1551	WHL	CAN	D	2019	66	5	0	3	5	0	0	0	0	100	100	8	100	0	1/24/1998	1	21,64	21,94	6,02	6,2	74	193	L	2016			1	72,24	180,6	187,96
1552	WHL	CAN	D	2019	35	2	1	4	3	0	0	2	0	100	66,67	9	77,7777777777778	22,2222222222222	5/26/2000	2	19,3	19,6	6,01	6,1	73	190	R	2018			1	72,12	180,3	185,42
1553	WHL	CAN	F	2019	45	7	6	5	13	3	2	1	5	72,22	55,56	24	75	25	3/25/1998	1	21,47	21,77	6,01	6,1	73	190	L	2016			1	72,12	180,3	185,42
1554	WHL	CAN	D	2019	62	5	9	9	14	2	9	12	11	56	28	46	50	50	5/10/1998	2	21,35	21,64	6	6	72	180	L	2016	3	FLA	2	72	180	182,88
1555	WHL	CAN	D	2019	37	0	3	1	3	0	0	0	0	100	0	4	100	0	4/27/2000	2	19,38	19,68	6,01	6,1	73	184	R	2018			1	72,12	180,3	185,42
1556	WHL	CAN	F	2019	68	13	11	8	24	2	2	2	4	85,71	53,57	38	84,2105263157895	15,7894736842105	1/12/2001	1	18,68	18,97	6,04	6,4	76	201	R	2019			1	72,48	181,2	193,04
1557	WHL	CAN	F	2019	67	5	7	6	12	2	1	1	3	80	46,67	22	81,8181818181818	18,1818181818182	1/12/1999	1	20,68	20,97	5,1	5,1	61	181	L	2017			1	61,2	153	154,94
1558	WHL	CAN	F	2019	60	6	1	1	7	0	0	0	0	100	85,71	8	100	0	4/27/2001	2	18,38	18,68	6	6	72	180	R	2019			1	72	180	182,88
1559	WHL	CAN	D	2019	33	1	1	4	2	0	0	0	0	100	50	6	100	0	6/20/2002	2	17,24	17,53	5,11	5,11	71	190	L	2020			1	61,32	153,3	180,34
1560	WHL	CAN	F	2019	59	4	5	3	9	2	0	2	2	81,82	54,55	16	75	25	6/23/2001	2	18,23	18,52	5,11	5,11	71	174	L	2019			1	61,32	153,3	180,34
1561	WHL	CAN	F	2019	64	12	6	12	18	16	3	4	19	48,65	75,68	53	56,6037735849057	43,3962264150943	1/20/1998	1	21,65	21,95	6,04	6,4	76	210	R	2016			1	72,48	181,2	193,04
1562	WHL	CAN	F	2019	68	28	25	7	53	12	3	3	15	77,94	58,82	78	76,9230769230769	23,0769230769231	1/7/2000	1	19,69	19,98	6,01	6,1	73	190	L	2018			1	72,12	180,3	185,42
1563	WHL	CAN	F	2019	67	6	8	4	14	3	2	3	5	73,68	47,37	26	69,2307692307692	30,7692307692308	11/23/2001	4	17,81	18,11	5,09	5,9	69	158	R	2020			1	61,08	152,7	175,26
1564	WHL	CAN	F	2019	68	15	10	8	25	3	2	2	5	83,33	60	40	82,5	17,5	9/9/1998	3	21,02	21,31	6,02	6,2	74	207	L	2016			1	72,24	180,6	187,96
1565	WHL	CAN	D	2019	22	0	1	1	1	0	0	0	0	100	0	2	100	0	5/18/2000	2	19,33	19,62	5,08	5,8	68	156	R	2018			1	60,96	152,4	172,72
1566	WHL	CAN	F	2019	65	6	6	5	12	1	1	0	2	85,71	50	19	89,4736842105263	10,5263157894737	2/14/1999	1	20,59	20,88	5,1	5,1	61	180	R	2017			1	61,2	153	154,94
1567	WHL	CAN	D	2019	62	0	3	4	3	1	2	0	3	50	16,67	10	70	30	5/6/2002	2	17,36	17,65	6,04	6,4	76	202	R	2020			1	72,48	181,2	193,04
1568	WHL	CAN	F	2019	67	11	9	8	20	8	8	3	16	55,56	52,78	47	59,5744680851064	40,4255319148936	4/12/2001	2	18,43	18,72	5,1	5,1	61	177	L	2019			1	61,2	153	154,94
1569	WHL	CAN	D	2019	63	2	8	10	10	1	2	3	3	76,92	23,08	26	76,9230769230769	23,0769230769231	5/18/2000	2	19,33	19,62	5,08	5,8	68	170	L	2018			1	60,96	152,4	172,72
1570	WHL	CAN	F	2019	46	3	3	0	6	0	0	0	0	100	50	6	100	0	1/26/2000	1	19,64	19,93	6	6	72	165	R	2018			1	72	180	182,88
1571	WHL	CAN	D	2019	41	1	0	1	1	0	0	0	0	100	100	2	100	0	6/20/2001	2	18,24	18,53	6,01	6,1	73	172	L	2019			1	72,12	180,3	185,42
1572	WHL	CAN	D	2019	24	0	0	0	0	0	0	1	0	100	0	1	0	100	8/28/2002	3	17,05	17,34	6,01	6,1	73	194	R	2020			1	72,12	180,3	185,42
1573	WHL	CAN	D	2019	61	4	7	4	11	0	1	2	1	91,67	33,33	18	83,3333333333333	16,6666666666667	5/18/2000	2	19,33	19,62	5,09	5,9	69	164	L	2018			1	61,08	152,7	175,26
1574	WHL	CAN	F	2019	66	3	1	1	4	0	2	0	2	66,67	50	7	71,4285714285714	28,5714285714286	4/20/2000	2	19,4	19,7	5,11	5,11	71	180	L	2018			1	61,32	153,3	180,34
1575	WHL	CAN	F	2019	66	23	16	6	39	23	4	4	27	59,09	69,7	76	59,2105263157895	40,7894736842105	3/11/1999	1	20,51	20,81	6,03	6,3	75	220	R	2017			1	72,36	180,9	190,5
1576	WHL	CAN	F	2019	60	11	4	1	15	0	0	1	0	100	73,33	17	94,1176470588235	5,88235294117647	8/8/2001	3	18,1	18,4	6	6	72	177	L	2019			1	72	180	182,88
1577	WHL	CAN	D	2019	58	9	2	3	11	2	8	1	10	52,38	52,38	25	56	44	11/28/1998	4	20,8	21,09	6,01	6,1	73	194	R	2017			1	72,12	180,3	185,42
1578	WHL	CAN	F	2019	60	11	8	6	19	3	1	1	4	82,61	60,87	30	83,3333333333333	16,6666666666667	8/10/2000	3	19,1	19,39	6	6	72	160	R	2018			1	72	180	182,88
1579	WHL	CAN	F	2019	65	9	5	6	14	2	4	6	6	70	55	32	62,5	37,5	9/15/2001	3	18	18,29	5,1	5,1	61	171	R	2020			1	61,2	153	154,94
1580	WHL	CAN	F	2019	68	10	8	5	18	1	0	1	1	94,74	57,89	25	92	8	4/10/2000	2	19,43	19,73	5,08	5,8	68	157	R	2018			1	60,96	152,4	172,72
1581	WHL	CAN	F	2019	66	8	4	2	12	1	2	3	3	80	60	20	70	30	1/15/2001	1	18,67	18,96	5,11	5,11	71	179	L	2019			1	61,32	153,3	180,34
1582	WHL	CAN	D	2019	20	0	1	1	1	1	0	1	1	50	50	4	50	50	1/19/1998	1	21,66	21,95	5,11	5,11	71	185	R	2016			1	61,32	153,3	180,34
1583	WHL	CAN	D	2019	28	1	5	0	6	0	0	0	0	100	16,67	6	100	0	1/10/2000	1	19,68	19,98	6,05	6,5	77	216	L	2018			1	72,6	181,5	195,58
1584	WHL	CAN	D	2019	47	0	1	0	1	0	0	0	0	100	0	1	100	0	11/24/2000	4	18,81	19,1	6,01	6,1	73	192	R	2019			1	72,12	180,3	185,42
1585	WHL	CAN	F	2019	68	11	4	2	15	0	2	2	2	88,24	64,71	21	80,9523809523809	19,047619047619	3/16/2001	1	18,5	18,79	5,1	5,1	61	165	L	2019			1	61,2	153	154,94
1586	WHL	CAN	D	2019	48	1	3	7	4	0	0	0	0	100	25	11	100	0	1/4/1999	1	20,7	20,99	6	6	72	185	L	2017			1	72	180	182,88
1587	WHL	CAN	D	2019	52	6	8	7	14	1	7	4	8	63,64	31,82	33	63,6363636363636	36,3636363636364	3/9/2001	1	18,52	18,81	6,03	6,3	75	198	L	2019			1	72,36	180,9	190,5
1588	WHL	CAN	D	2019	51	0	1	0	1	0	0	0	0	100	0	1	100	0	1/12/2001	1	18,68	18,97	6,02	6,2	74	203	R	2019			1	72,24	180,6	187,96
1589	WHL	CAN	D	2019	60	1	5	2	6	0	0	0	0	100	16,67	8	100	0	4/13/2000	2	19,42	19,72	5,1	5,1	61	170	L	2018			1	61,2	153	154,94
1590	WHL	CAN	D	2019	56	3	1	1	4	0	0	1	0	100	75	6	83,3333333333333	16,6666666666667	2/9/1998	1	21,6	21,89	6,02	6,2	74	185	L	2016			1	72,24	180,6	187,96
1591	WHL	CAN	F	2019	66	26	16	12	42	12	6	3	18	70	63,33	75	72	28	5/25/1999	2	20,31	20,6	6,03	6,3	75	195	L	2017			1	72,36	180,9	190,5
1592	WHL	CAN	F	2019	68	27	10	8	37	15	7	7	22	62,71	71,19	74	60,8108108108108	39,1891891891892	4/4/1998	2	21,45	21,74	5,09	5,9	69	165	R	2016			1	61,08	152,7	175,26
1593	WHL	CAN	D	2019	59	3	13	13	16	3	3	4	6	72,73	27,27	39	74,3589743589744	25,6410256410256	7/25/1999	3	20,14	20,43	6	6	72	178	L	2017			1	72	180	182,88
1594	WHL	CAN	F	2019	63	8	10	9	18	6	1	4	7	72	56	38	71,0526315789474	28,9473684210526	12/27/1999	4	19,72	20,01	6,05	6,5	77	205	R	2018			1	72,6	181,5	195,58
1595	WHL	CAN	F	2019	58	3	5	2	8	0	1	1	1	88,89	33,33	12	83,3333333333333	16,6666666666667	4/19/2000	2	19,41	19,7	5,1	5,1	61	165	R	2018			1	61,2	153	154,94
1596	WHL	CAN	F	2019	65	3	6	3	9	0	0	0	0	100	33,33	12	100	0	2/17/2000	1	19,58	19,87	6	6	72	179	L	2018			1	72	180	182,88
1597	WHL	CAN	F	2019	40	3	2	2	5	0	0	0	0	100	60	7	100	0	9/21/2002	3	16,98	17,28	5,1	5,1	61	176	L	2021			1	61,2	153	154,94
1598	WHL	CAN	F	2019	66	8	7	5	15	0	0	0	0	100	53,33	20	100	0	4/17/2000	2	19,41	19,71	6,01	6,1	73	190	L	2018			1	72,12	180,3	185,42
1599	WHL	CAN	D	2019	22	0	1	1	1	0	0	0	0	100	0	2	100	0	3/30/2001	1	18,46	18,75	5,11	5,11	71	174	L	2019			1	61,32	153,3	180,34
1600	WHL	CAN	F	2019	66	5	1	1	6	0	0	0	0	100	83,33	7	100	0	7/9/1998	3	21,18	21,48	6,07	6,7	79	234	R	2016			1	72,84	182,1	200,66
1601	WHL	CAN	F	2019	59	9	13	11	22	17	7	2	24	47,83	56,52	59	55,9322033898305	44,0677966101695	11/6/1999	4	19,86	20,15	5,11	5,11	71	194	L	2018	4	CGY	2	61,32	153,3	180,34
1602	WHL	CAN	D	2019	58	4	6	5	10	0	0	0	0	100	40	15	100	0	6/25/2001	2	18,22	18,52	6,02	6,2	74	205	R	2019			1	72,24	180,6	187,96
1603	WHL	CAN	F	2019	49	0	2	0	2	0	0	0	0	100	0	2	100	0	2/11/2002	1	17,59	17,89	5,11	5,11	71	193	R	2020			1	61,32	153,3	180,34
1604	WHL	CAN	D	2019	66	3	7	7	10	0	2	2	2	83,33	25	21	80,9523809523809	19,047619047619	6/8/2000	2	19,27	19,56	6,02	6,2	74	195	L	2018			1	72,24	180,6	187,96
1605	WHL	CAN	D	2019	66	4	8	5	12	1	0	2	1	92,31	38,46	20	85	15	3/8/2000	1	19,52	19,81	6,03	6,3	75	210	R	2018			1	72,36	180,9	190,5
1606	WHL	CAN	D	2019	60	1	3	3	4	0	0	0	0	100	25	7	100	0	1/1/2001	1	18,71	19	6	6	72	185	L	2019			1	72	180	182,88
1607	WHL	CAN	D	2019	18	1	0	0	1	0	0	0	0	100	100	1	100	0	8/16/2001	3	18,08	18,38	6,02	6,2	74	200	R	2019			1	72,24	180,6	187,96
1608	WHL	CAN	F	2019	22	2	0	0	2	0	0	0	0	100	100	2	100	0	3/13/2000	1	19,51	19,8	6	6	72	195	L	2018			1	72	180	182,88
1609	WHL	CAN	D	2019	44	0	6	7	6	0	0	0	0	100	0	13	100	0	5/29/2000	2	19,29	19,59	6,03	6,3	75	193	L	2018			1	72,36	180,9	190,5
1610	WHL	CAN	F	2019	69	24	28	13	52	4	14	8	18	74,29	40	91	71,4285714285714	28,5714285714286	7/4/1999	3	20,2	20,49	5,11	5,11	71	194	R	2017	4	COL	2	61,32	153,3	180,34
1611	WHL	CAN	F	2019	24	3	2	1	5	0	0	0	0	100	60	6	100	0	6/21/2001	2	18,23	18,53	5,08	5,8	68	144	L	2019			1	60,96	152,4	172,72
1612	WHL	CAN	D	2019	40	1	2	7	3	0	0	0	0	100	33,33	10	100	0	8/4/2001	3	18,11	18,41	6,03	6,3	75	176	L	2019			1	72,36	180,9	190,5
1613	WHL	CAN	D	2019	68	0	7	4	7	0	6	2	6	53,85	0	19	57,8947368421053	42,1052631578947	5/5/2001	2	18,36	18,66	6,01	6,1	73	187	L	2019			1	72,12	180,3	185,42
1614	WHL	CAN	F	2019	55	5	7	1	12	2	0	0	2	85,71	50	15	86,6666666666667	13,3333333333333	8/29/2002	3	17,04	17,34	6,01	6,1	73	174	R	2020			1	72,12	180,3	185,42
1615	WHL	CAN	F	2019	63	26	22	10	48	12	7	5	19	71,64	56,72	82	70,7317073170732	29,2682926829268	7/28/1998	3	21,13	21,43	6	6	72	180	L	2016	4	SJS	2	72	180	182,88
1616	WHL	CAN	D	2019	65	5	3	5	8	0	0	1	0	100	62,5	14	92,8571428571429	7,14285714285714	7/2/1999	3	20,2	20,5	6,04	6,4	76	200	L	2017			1	72,48	181,2	193,04
1617	WHL	CAN	F	2019	56	18	13	11	31	8	11	13	19	62	52	74	56,7567567567568	43,2432432432432	8/31/1998	3	21,04	21,33	6,03	6,3	75	198	R	2016			1	72,36	180,9	190,5
1618	WHL	CAN	F	2019	66	16	10	6	26	17	7	4	24	52	66	60	53,3333333333333	46,6666666666667	11/29/2000	4	18,79	19,09	6,03	6,3	75	188	L	2019			1	72,36	180,9	190,5
1619	WHL	CAN	D	2019	49	2	3	6	5	0	0	1	0	100	40	12	91,6666666666667	8,33333333333333	4/26/2001	2	18,39	18,68	6,02	6,2	74	180	L	2019			1	72,24	180,6	187,96
1620	WHL	CAN	D	2019	55	5	10	11	15	1	10	6	11	57,69	23,08	43	60,4651162790698	39,5348837209302	3/22/1999	1	20,48	20,78	6	6	72	187	R	2017			1	72	180	182,88
1621	WHL	CAN	D	2019	54	4	4	2	8	0	1	1	1	88,89	44,44	12	83,3333333333333	16,6666666666667	2/20/2001	1	18,57	18,86	5,11	5,11	71	163	R	2019			1	61,32	153,3	180,34
1622	WHL	CAN	D	2019	68	9	9	7	18	7	8	8	15	54,55	48,48	48	52,0833333333333	47,9166666666667	3/24/1998	1	21,48	21,77	5,11	5,11	71	175	R	2016			1	61,32	153,3	180,34
1623	WHL	CAN	F	2019	58	19	17	9	36	5	0	3	5	87,8	58,54	53	84,9056603773585	15,0943396226415	7/4/1998	3	21,2	21,49	5,1	5,1	61	191	L	2016			1	61,2	153	154,94
1624	WHL	CAN	F	2019	68	16	11	12	27	10	7	7	17	61,36	59,09	63	61,9047619047619	38,0952380952381	5/17/1998	2	21,33	21,62	6,01	6,1	73	201	L	2016			1	72,12	180,3	185,42
1625	WHL	CAN	F	2019	66	10	8	12	18	1	5	4	6	75	45,83	40	75	25	1/7/2001	1	18,69	18,98	6,01	6,1	73	185	R	2019			1	72,12	180,3	185,42
1626	WHL	CAN	F	2019	12	0	1	1	1	0	0	1	0	100	0	3	66,6666666666667	33,3333333333333	6/2/2000	2	19,29	19,58	5,1	5,1	61	173	R	2018			1	61,2	153	154,94
1627	WHL	CAN	F	2019	67	12	15	6	27	6	5	7	11	71,05	47,37	51	64,7058823529412	35,2941176470588	4/17/2000	2	19,41	19,71	5,08	5,8	68	162	L	2018			1	60,96	152,4	172,72
1628	WHL	CAN	F	2019	55	5	3	0	8	0	1	0	1	88,89	55,56	9	88,8888888888889	11,1111111111111	3/30/2000	1	19,46	19,75	6,02	6,2	74	200	R	2018			1	72,24	180,6	187,96
1629	WHL	CAN	F	2019	64	8	8	3	16	1	0	1	1	94,12	52,94	21	90,4761904761905	9,52380952380952	2/13/1999	1	20,59	20,88	6,01	6,1	73	202	L	2017			1	72,12	180,3	185,42
1630	WHL	CAN	F	2019	37	3	2	1	5	1	0	0	1	83,33	66,67	7	85,7142857142857	14,2857142857143	3/27/2002	1	17,47	17,76	6,03	6,3	75	181	L	2020			1	72,36	180,9	190,5
1631	WHL	CAN	D	2019	67	6	6	5	12	0	1	0	1	92,31	46,15	18	94,4444444444444	5,55555555555556	9/26/2000	3	18,97	19,26	6,01	6,1	73	184	L	2019			1	72,12	180,3	185,42
1632	WHL	CAN	F	2019	64	10	11	9	21	5	2	2	7	75	53,57	39	76,9230769230769	23,0769230769231	3/9/2002	1	17,52	17,81	5,1	5,1	61	187	R	2020			1	61,2	153	154,94
1633	WHL	CAN	F	2019	68	22	20	8	42	15	8	4	23	64,62	56,92	77	64,9350649350649	35,0649350649351	7/30/1998	3	21,13	21,42	6	6	72	199	L	2016			1	72	180	182,88
1634	WHL	CAN	D	2019	58	1	2	6	3	0	0	0	0	100	33,33	9	100	0	6/3/1999	2	20,28	20,58	6	6	72	184	R	2017			1	72	180	182,88
1635	WHL	CAN	D	2019	26	1	1	0	2	0	0	0	0	100	50	2	100	0	3/23/2001	1	18,48	18,77	5,11	5,11	71	202	R	2019			1	61,32	153,3	180,34
1636	WHL	CAN	F	2019	64	27	14	9	41	4	2	3	6	87,23	65,96	59	84,7457627118644	15,2542372881356	5/14/1999	2	20,34	20,63	6	6	72	182	L	2017	8	OTT	2	72	180	182,88
1637	WHL	CAN	D	2019	56	0	0	1	0	0	0	0	0	100	0	1	100	0	6/1/2001	2	18,29	18,58	5,09	5,9	69	170	R	2019			1	61,08	152,7	175,26
1638	WHL	CAN	F	2019	56	5	2	3	7	0	0	0	0	100	71,43	10	100	0	12/11/2000	4	18,76	19,06	5,11	5,11	71	174	R	2019			1	61,32	153,3	180,34
1639	WHL	CAN	F	2019	57	4	7	4	11	1	4	1	5	68,75	31,25	21	71,4285714285714	28,5714285714286	1/19/2002	1	17,66	17,95	5,08	5,8	68	181	R	2020			1	60,96	152,4	172,72
1640	WHL	CAN	F	2019	64	11	21	11	32	8	9	8	17	65,31	38,78	68	63,2352941176471	36,7647058823529	1/26/2001	1	18,64	18,93	5,11	5,11	71	180	L	2019			1	61,32	153,3	180,34
1641	WHL	CAN	F	2019	60	13	12	4	25	5	0	1	5	83,33	60	35	82,8571428571429	17,1428571428571	7/24/2000	3	19,14	19,44	6	6	72	196	L	2018			1	72	180	182,88
1642	WHL	CAN	F	2019	54	7	14	10	21	4	7	7	11	65,63	34,38	49	63,265306122449	36,734693877551	2/2/1998	1	21,62	21,91	6,01	6,1	73	176	R	2016			1	72,12	180,3	185,42
1643	WHL	CAN	D	2019	58	4	3	8	7	1	6	6	7	50	35,71	28	53,5714285714286	46,4285714285714	7/27/2001	3	18,13	18,43	6,02	6,2	74	185	L	2019			1	72,24	180,6	187,96
1644	WHL	CAN	F	2019	34	0	0	2	0	0	0	0	0	100	0	2	100	0	1/14/2000	1	19,67	19,96	6,04	6,4	76	203	L	2018			1	72,48	181,2	193,04
1645	WHL	CAN	D	2019	32	2	2	3	4	3	1	3	4	50	62,5	14	50	50	3/18/1998	1	21,49	21,79	6,02	6,2	74	224	L	2016			1	72,24	180,6	187,96
1646	WHL	CAN	D	2019	41	1	3	0	4	0	0	0	0	100	25	4	100	0	1/18/2000	1	19,66	19,95	5,11	5,11	71	160	L	2018			1	61,32	153,3	180,34
1647	WHL	CAN	D	2019	57	2	3	11	5	2	1	1	3	62,5	50	20	80	20	1/7/1999	1	20,69	20,98	6,03	6,3	75	198	R	2017			1	72,36	180,9	190,5
1648	WHL	CAN	F	2019	68	17	13	11	30	4	7	5	11	73,17	51,22	57	71,9298245614035	28,0701754385965	2/20/2001	1	18,57	18,86	5,11	5,11	71	169	L	2019			1	61,32	153,3	180,34
1649	WHL	CAN	F	2019	66	11	8	4	19	0	4	0	4	82,61	47,83	27	85,1851851851852	14,8148148148148	7/5/2001	3	18,19	18,49	5,1	5,1	61	160	R	2019			1	61,2	153	154,94
1650	WHL	CAN	F	2019	67	17	14	2	31	6	4	5	10	75,61	56,1	48	68,75	31,25	7/10/1998	3	21,18	21,48	6,01	6,1	73	192	R	2016			1	72,12	180,3	185,42
1651	WHL	CAN	F	2019	55	2	2	3	4	0	0	0	0	100	50	7	100	0	5/1/2000	2	19,37	19,67	6,03	6,3	75	215	R	2018			1	72,36	180,9	190,5
1652	WHL	CAN	D	2019	50	0	1	3	1	0	0	0	0	100	0	4	100	0	3/5/2001	1	18,53	18,82	6,01	6,1	73	175	L	2019			1	72,12	180,3	185,42
1653	WHL	CAN	D	2019	68	4	5	6	9	1	3	5	4	69,23	38,46	24	62,5	37,5	11/27/2001	4	17,8	18,09	6,03	6,3	75	200	R	2020			1	72,36	180,9	190,5
1654	WHL	CAN	F	2019	63	11	12	6	23	3	2	1	5	82,14	50	35	82,8571428571429	17,1428571428571	8/8/2002	3	17,1	17,4	5,11	5,11	71	155	L	2020			1	61,32	153,3	180,34
1655	WHL	CAN	D	2019	30	0	1	0	1	0	0	0	0	100	0	1	100	0	4/5/1999	2	20,44	20,74	6,01	6,1	73	207	L	2017			1	72,12	180,3	185,42
1656	WHL	CAN	F	2019	53	3	4	3	7	0	0	0	0	100	42,86	10	100	0	5/13/2002	2	17,34	17,63	5,1	5,1	61	178	L	2020			1	61,2	153	154,94
1657	WHL	CAN	F	2019	63	9	7	1	16	2	1	3	3	84,21	57,89	23	73,9130434782609	26,0869565217391	1/24/2000	1	19,64	19,94	5,11	5,11	71	190	L	2018			1	61,32	153,3	180,34
1658	WHL	CAN	F	2019	68	9	5	9	14	3	1	0	4	77,78	66,67	27	85,1851851851852	14,8148148148148	3/7/1999	1	20,52	20,82	5,11	5,11	71	192	L	2017			1	61,32	153,3	180,34
1659	WHL	CAN	F	2019	67	17	16	12	33	2	1	2	3	91,67	52,78	50	90	10	3/18/1999	1	20,49	20,79	5,11	5,11	71	175	R	2017			1	61,32	153,3	180,34
1660	WHL	CAN	F	2019	62	18	17	8	35	1	9	4	10	77,78	42,22	57	75,4385964912281	24,5614035087719	1/5/2000	1	19,69	19,99	6	6	72	179	L	2018	3	TOR	2	72	180	182,88
1661	WHL	CAN	F	2019	38	10	7	5	17	4	3	10	7	70,83	58,33	39	56,4102564102564	43,5897435897436	10/25/1999	4	19,89	20,18	6,03	6,3	75	210	R	2018	3	WSH	2	72,36	180,9	190,5
1662	WHL	CAN	F	2019	65	18	20	8	38	11	10	6	21	64,41	49,15	73	63,013698630137	36,986301369863	6/25/1998	2	21,22	21,52	5,1	5,1	61	180	L	2016			1	61,2	153	154,94
1663	WHL	CAN	F	2019	45	2	1	3	3	0	0	0	0	100	66,67	6	100	0	5/21/2001	2	18,32	18,61	6,02	6,2	74	195	L	2019			1	72,24	180,6	187,96
1664	WHL	CAN	F	2019	60	3	5	6	8	0	0	0	0	100	37,5	14	100	0	3/2/2002	1	17,54	17,83	6,01	6,1	73	170	R	2020			1	72,12	180,3	185,42
1665	WHL	CAN	F	2019	50	6	5	4	11	6	3	2	9	55	60	26	57,6923076923077	42,3076923076923	7/22/1999	3	20,15	20,44	6,02	6,2	74	190	L	2017			1	72,24	180,6	187,96
1666	WHL	CAN	D	2019	67	2	2	5	4	0	0	0	0	100	50	9	100	0	7/6/2000	3	19,19	19,49	6,03	6,3	75	192	L	2018			1	72,36	180,9	190,5
1667	WHL	CAN	D	2019	52	1	4	3	5	0	0	1	0	100	20	9	88,8888888888889	11,1111111111111	8/2/2002	3	17,12	17,41	5,11	5,11	71	175	L	2020			1	61,32	153,3	180,34
1668	WHL	CAN	D	2019	44	0	0	0	0	0	0	0	0	100	0	0			2/10/2001	1	18,6	18,89	5,1	5,1	61	182	L	2019			1	61,2	153	154,94
1669	WHL	CAN	F	2019	65	17	11	4	28	10	5	6	15	65,12	62,79	53	60,377358490566	39,622641509434	5/14/2000	2	19,34	19,63	6,01	6,1	73	182	L	2018			1	72,12	180,3	185,42
1670	WHL	CAN	D	2019	46	1	2	5	3	0	0	0	0	100	33,33	8	100	0	8/21/2001	3	18,07	18,36	6,03	6,3	75	201	L	2019			1	72,36	180,9	190,5
1671	WHL	CAN	F	2019	61	17	13	12	30	12	7	7	19	61,22	59,18	68	61,7647058823529	38,2352941176471	7/27/1999	3	20,13	20,43	5,08	5,8	68	153	L	2017			1	60,96	152,4	172,72
1672	WHL	CAN	F	2019	63	21	10	3	31	7	12	11	19	62	56	64	53,125	46,875	8/4/1998	3	21,11	21,41	5,09	5,9	69	175	R	2016			1	61,08	152,7	175,26
1673	WHL	CAN	F	2019	20	5	3	3	8	3	0	2	3	72,73	72,73	16	68,75	31,25	3/4/1999	1	20,53	20,83	6,01	6,1	73	198	L	2017			1	72,12	180,3	185,42
1674	WHL	CAN	D	2019	67	2	6	5	8	2	10	7	12	40	20	32	40,625	59,375	7/25/1999	3	20,14	20,43	5,1	5,1	61	175	L	2017			1	61,2	153	154,94
1675	WHL	CAN	F	2019	50	6	5	1	11	2	1	0	3	78,57	57,14	15	80	20	9/23/2002	3	16,98	17,27	5,09	5,9	69	157	R	2021			1	61,08	152,7	175,26
1676	WHL	CAN	D	2019	45	0	3	1	3	1	3	3	4	42,86	14,29	11	36,3636363636364	63,6363636363636	12/13/2001	4	17,76	18,05	5,1	5,1	61	167	L	2020			1	61,2	153	154,94
1677	WHL	CAN	F	2019	54	4	1	4	5	1	0	0	1	83,33	83,33	10	90	10	1/28/2000	1	19,63	19,93	6,03	6,3	75	200	L	2018			1	72,36	180,9	190,5
1678	WHL	CAN	D	2019	67	1	4	10	5	2	6	3	8	38,46	23,08	26	57,6923076923077	42,3076923076923	1/2/1998	1	21,7	22	6,04	6,4	76	225	R	2016			1	72,48	181,2	193,04
1679	WHL	CAN	D	2019	12	1	0	0	1	0	0	0	0	100	100	1	100	0	5/31/1999	2	20,29	20,58	6,05	6,5	77	204	L	2017			1	72,6	181,5	195,58
1680	WHL	CAN	F	2019	65	5	8	0	13	1	1	1	2	86,67	40	16	81,25	18,75	7/13/2001	3	18,17	18,47	6,04	6,4	76	184	R	2019			1	72,48	181,2	193,04
1681	WHL	CAN	D	2019	66	0	4	6	4	0	4	3	4	50	0	17	58,8235294117647	41,1764705882353	6/28/2000	2	19,21	19,51	6	6	72	189	L	2018			1	72	180	182,88
1682	WHL	CAN	F	2019	65	17	12	7	29	3	2	0	5	85,29	58,82	41	87,8048780487805	12,1951219512195	5/6/2001	2	18,36	18,65	6,01	6,1	73	194	R	2019			1	72,12	180,3	185,42
1683	WHL	CAN	D	2019	49	4	9	9	13	0	3	2	3	81,25	25	27	81,4814814814815	18,5185185185185	5/11/1998	2	21,34	21,64	6,01	6,1	73	220	L	2016			1	72,12	180,3	185,42
1684	WHL	CAN	F	2019	64	14	10	8	24	0	0	0	0	100	58,33	32	100	0	7/7/2000	3	19,19	19,48	6,01	6,1	73	183	L	2018			1	72,12	180,3	185,42
1685	WHL	CAN	F	2019	59	5	2	4	7	0	1	0	1	87,5	62,5	12	91,6666666666667	8,33333333333333	4/20/1999	2	20,4	20,7	6,02	6,2	74	186	R	2017			1	72,24	180,6	187,96
1686	WHL	CAN	D	2019	62	6	6	15	12	2	7	10	9	57,14	38,1	46	58,695652173913	41,304347826087	1/12/1999	1	20,68	20,97	6,02	6,2	74	198	L	2017	3	MTL	2	72,24	180,6	187,96
1687	WHL	CAN	F	2019	33	1	6	2	7	0	0	0	0	100	14,29	9	100	0	2/15/2000	1	19,58	19,88	6,03	6,3	75	190	L	2018			1	72,36	180,9	190,5
1688	WHL	CAN	F	2019	67	18	11	8	29	7	2	7	9	76,32	65,79	53	69,811320754717	30,188679245283	3/7/1998	1	21,52	21,82	5,1	5,1	61	176	R	2016			1	61,2	153	154,94
1689	WHL	CAN	F	2019	59	13	13	5	26	3	1	3	4	86,67	53,33	38	81,5789473684211	18,4210526315789	12/15/1998	4	20,75	21,04	5,11	5,11	71	190	L	2017			1	61,32	153,3	180,34
1690	WHL	CAN	D	2019	63	1	3	4	4	0	0	0	0	100	25	8	100	0	1/25/2000	1	19,64	19,93	6,01	6,1	73	190	L	2018			1	72,12	180,3	185,42
1691	WHL	CAN	F	2019	36	3	4	4	7	4	2	5	6	53,85	53,85	22	50	50	11/22/1999	4	19,81	20,11	6	6	72	175	L	2018			1	72	180	182,88
1692	WHL	CAN	F	2019	66	9	8	2	17	3	4	0	7	70,83	50	26	73,0769230769231	26,9230769230769	7/3/2001	3	18,2	18,49	5,11	5,11	71	213	L	2019			1	61,32	153,3	180,34
1693	WHL	CAN	D	2019	58	7	11	8	18	3	4	9	7	72	40	42	61,9047619047619	38,0952380952381	10/8/1999	4	19,94	20,23	6	6	72	177	L	2018			1	72	180	182,88
1694	WHL	CAN	D	2019	55	6	1	5	7	0	0	0	0	100	85,71	12	100	0	5/16/2000	2	19,33	19,63	5,11	5,11	71	186	R	2018			1	61,32	153,3	180,34
1695	WHL	CAN	F	2019	61	13	14	7	27	3	0	2	3	90	53,33	39	87,1794871794872	12,8205128205128	2/1/2002	1	17,62	17,92	5,09	5,9	69	164	R	2020			1	61,08	152,7	175,26
1696	WHL	CAN	D	2019	61	6	6	8	12	3	2	3	5	70,59	52,94	28	71,4285714285714	28,5714285714286	12/19/2001	4	17,74	18,03	6,02	6,2	74	179	R	2020			1	72,24	180,6	187,96
1697	WHL	CAN	F	2019	66	8	14	7	22	0	3	0	3	88	32	32	90,625	9,375	1/7/2000	1	19,69	19,98	5,06	5,6	66	168	R	2018			1	60,72	151,8	167,64
1698	WHL	CAN	F	2019	65	27	21	16	48	17	10	4	27	64	58,67	95	67,3684210526316	32,6315789473684	6/14/1999	2	20,25	20,55	6,01	6,1	73	200	R	2017	3	CAR	2	72,12	180,3	185,42
1699	WHL	CAN	D	2019	42	1	3	3	4	0	0	0	0	100	25	7	100	0	8/20/2001	3	18,07	18,36	6,03	6,3	75	181	L	2019			1	72,36	180,9	190,5
1700	WHL	CAN	F	2019	65	8	6	3	14	5	1	0	6	70	65	23	73,9130434782609	26,0869565217391	1/27/1998	1	21,63	21,93	6	6	72	200	R	2016			1	72	180	182,88
1701	WHL	CAN	F	2019	68	6	3	1	9	0	0	1	0	100	66,67	11	90,9090909090909	9,09090909090909	4/29/1999	2	20,38	20,67	6	6	72	188	L	2017			1	72	180	182,88
1702	WHL	CAN	F	2019	68	12	8	6	20	1	1	5	2	90,91	59,09	33	78,7878787878788	21,2121212121212	3/1/2001	1	18,54	18,83	5,11	5,11	71	161	R	2019			1	61,32	153,3	180,34
1703	WHL	CAN	F	2019	42	9	3	4	12	1	1	0	2	85,71	71,43	18	88,8888888888889	11,1111111111111	3/3/2000	1	19,53	19,83	5,11	5,11	71	181	L	2018			1	61,32	153,3	180,34
1704	WHL	CAN	F	2019	68	24	17	13	41	10	2	3	12	77,36	64,15	69	78,2608695652174	21,7391304347826	2/20/1998	1	21,57	21,86	6,01	6,1	73	208	L	2016			1	72,12	180,3	185,42
1705	WHL	CAN	F	2019	41	2	1	1	3	0	0	0	0	100	66,67	4	100	0	1/28/2000	1	19,63	19,93	6,01	6,1	73	204	L	2018			1	72,12	180,3	185,42
1706	WHL	CAN	D	2019	54	0	2	1	2	0	1	0	1	66,67	0	4	75	25	9/11/2002	3	17,01	17,31	6	6	72	155	R	2020			1	72	180	182,88
1707	WHL	CAN	F	2019	41	1	2	0	3	0	0	0	0	100	33,33	3	100	0	1/1/1999	1	20,71	21	6,02	6,2	74	192	L	2017			1	72,24	180,6	187,96
1708	WHL	CAN	D	2019	61	5	6	2	11	0	0	0	0	100	45,45	13	100	0	4/23/2000	2	19,39	19,69	6,02	6,2	74	205	L	2018			1	72,24	180,6	187,96
1709	WHL	CAN	F	2019	65	26	25	9	51	10	14	12	24	68	48	96	62,5	37,5	5/26/1999	2	20,3	20,6	5,07	5,7	67	188	R	2017	7	CBJ	2	60,84	152,1	170,18
1710	WHL	CAN	F	2019	57	8	10	9	18	5	2	0	7	72	52	34	79,4117647058823	20,5882352941176	2/23/2000	1	19,56	19,86	5,09	5,9	69	192	L	2018			1	61,08	152,7	175,26
1711	WHL	CAN	F	2019	68	7	7	6	14	2	2	1	4	77,78	50	25	80	20	11/15/2001	4	17,83	18,13	5,1	5,1	61	171	R	2020			1	61,2	153	154,94
1712	WHL	CAN	F	2019	67	33	27	18	60	19	11	2	30	66,67	57,78	110	70,9090909090909	29,0909090909091	10/15/1998	4	20,92	21,21	6	6	72	206	L	2017			1	72	180	182,88
1713	WHL	CAN	D	2019	32	0	1	2	1	0	0	0	0	100	0	3	100	0	2/4/2000	1	19,61	19,91	6,01	6,1	73	190	L	2018			1	72,12	180,3	185,42
1714	WHL	CAN	F	2019	64	6	7	2	13	10	2	1	12	52	64	28	53,5714285714286	46,4285714285714	4/11/2000	2	19,43	19,72	5,08	5,8	68	178	L	2018			1	60,96	152,4	172,72
1715	WHL	CAN	D	2019	67	2	3	6	5	0	1	0	1	83,33	33,33	12	91,6666666666667	8,33333333333333	1/13/1999	1	20,67	20,97	6,03	6,3	75	205	L	2017			1	72,36	180,9	190,5
1716	WHL	CAN	D	2019	57	2	19	16	21	5	10	16	15	58,33	19,44	68	54,4117647058823	45,5882352941176	3/24/2000	1	19,48	19,77	5,11	5,11	71	177	L	2018	1	NJD	2	61,32	153,3	180,34
1717	WHL	CAN	F	2019	55	1	1	4	2	0	0	0	0	100	50	6	100	0	1/27/2002	1	17,63	17,93	5,11	5,11	71	175	R	2020			1	61,32	153,3	180,34
1718	WHL	CAN	F	2019	45	4	2	0	6	0	0	0	0	100	66,67	6	100	0	6/19/2002	2	17,24	17,53	5,09	5,9	69	190	R	2020			1	61,08	152,7	175,26
1719	WHL	CAN	F	2019	41	6	1	1	7	0	0	0	0	100	85,71	8	100	0	3/21/2001	1	18,48	18,78	6,01	6,1	73	181	R	2019			1	72,12	180,3	185,42
1720	WHL	CAN	F	2019	60	5	7	7	12	1	1	1	2	85,71	42,86	22	86,3636363636364	13,6363636363636	1/26/2000	1	19,64	19,93	6,03	6,3	75	201	L	2018			1	72,36	180,9	190,5
1721	WHL	CAN	F	2019	12	1	0	1	1	0	0	0	0	100	100	2	100	0	10/2/2000	4	18,95	19,25	5,1	5,1	61	182	R	2019			1	61,2	153	154,94
1722	WHL	CAN	F	2019	52	1	1	2	2	0	1	0	1	66,67	33,33	5	80	20	5/14/2000	2	19,34	19,63	5,11	5,11	71	170	L	2018			1	61,32	153,3	180,34
1723	WHL	CAN	F	2019	68	15	10	9	25	5	5	2	10	71,43	57,14	46	73,9130434782609	26,0869565217391	1/19/1999	1	20,66	20,95	5,11	5,11	71	190	R	2017			1	61,32	153,3	180,34
1724	WHL	CAN	F	2019	46	1	3	4	4	1	0	0	1	80	40	9	88,8888888888889	11,1111111111111	7/27/2000	3	19,13	19,43	6,01	6,1	73	190	L	2018			1	72,12	180,3	185,42
1725	WHL	CAN	D	2019	64	2	3	5	5	0	0	1	0	100	40	11	90,9090909090909	9,09090909090909	3/23/2002	1	17,48	17,77	6,03	6,3	75	206	R	2020			1	72,36	180,9	190,5
1726	WHL	CAN	D	2019	46	0	6	2	6	0	0	0	0	100	0	8	100	0	1/14/2001	1	18,67	18,96	6,03	6,3	75	177	R	2019			1	72,36	180,9	190,5
1727	WHL	CAN	D	2019	14	0	0	0	0	0	0	0	0	100	0	0			3/20/2002	1	17,49	17,78	6,01	6,1	73	185	R	2020			1	72,12	180,3	185,42
1728	WHL	CAN	F	2019	67	2	5	1	7	1	3	2	4	63,64	27,27	14	57,1428571428571	42,8571428571429	12/23/2001	4	17,73	18,02	5,1	5,1	61	165	R	2020			1	61,2	153	154,94
1729	WHL	CAN	D	2019	52	1	1	5	2	0	2	1	2	50	25	10	70	30	3/17/2000	1	19,49	19,79	6	6	72	164	R	2018			1	72	180	182,88
1730	WHL	CAN	F	2019	63	22	9	3	31	15	7	6	22	58,49	69,81	62	54,8387096774194	45,1612903225806	3/21/1998	1	21,48	21,78	6,02	6,2	74	190	R	2016			1	72,24	180,6	187,96
1731	WHL	CAN	D	2019	50	1	2	2	3	0	0	0	0	100	33,33	5	100	0	11/14/2002	4	16,84	17,13	6,02	6,2	74	205	R	2021			1	72,24	180,6	187,96
1732	WHL	CAN	F	2019	62	12	7	8	19	0	8	3	8	70,37	44,44	38	71,0526315789474	28,9473684210526	2/12/2001	1	18,59	18,89	6,02	6,2	74	176	L	2019			1	72,24	180,6	187,96
1733	WHL	CAN	F	2019	68	16	11	2	27	9	3	9	12	69,23	64,1	50	58	42	10/16/1999	4	19,91	20,21	6,02	6,2	74	167	R	2018			1	72,24	180,6	187,96
1734	WHL	CAN	D	2019	63	6	11	8	17	1	2	5	3	85	35	33	75,7575757575758	24,2424242424242	4/24/1999	2	20,39	20,69	6	6	72	187	R	2017			1	72	180	182,88
1735	WHL	CAN	F	2019	59	3	0	0	3	0	0	0	0	100	100	3	100	0	1/27/2000	1	19,63	19,93	6,04	6,4	76	205	L	2018			1	72,48	181,2	193,04
1736	WHL	CAN	D	2019	33	0	1	1	1	0	0	0	0	100	0	2	100	0	4/22/1999	2	20,4	20,69	6	6	72	177	R	2017			1	72	180	182,88
1737	WHL	CAN	D	2019	66	4	7	8	11	0	0	0	0	100	36,36	19	100	0	1/27/2000	1	19,63	19,93	6,03	6,3	75	190	L	2018			1	72,36	180,9	190,5
1738	WHL	CAN	D	2019	67	7	12	5	19	4	12	6	16	54,29	31,43	46	52,1739130434783	47,8260869565217	11/2/1999	4	19,87	20,16	6,01	6,1	73	190	R	2018	5	PHI	2	72,12	180,3	185,42
1739	WHL	CAN	F	2019	52	4	3	1	7	0	0	1	0	100	57,14	9	88,8888888888889	11,1111111111111	9/24/2000	3	18,98	19,27	5,09	5,9	69	174	R	2019			1	61,08	152,7	175,26
1740	WHL	CAN	F	2019	66	6	3	3	9	0	1	1	1	90	60	14	85,7142857142857	14,2857142857143	3/12/2001	1	18,51	18,8	6	6	72	162	R	2019			1	72	180	182,88
1741	WHL	CAN	F	2019	61	8	2	1	10	0	0	0	0	100	80	11	100	0	2/1/2000	1	19,62	19,92	5,11	5,11	71	192	R	2018			1	61,32	153,3	180,34
1742	WHL	CAN	F	2019	29	1	3	2	4	0	0	0	0	100	25	6	100	0	6/9/1999	2	20,27	20,56	6	6	72	200	L	2017			1	72	180	182,88
1743	WHL	CAN	D	2019	65	4	6	8	10	0	10	14	10	50	20	42	42,8571428571429	57,1428571428571	3/22/1999	1	20,48	20,78	6	6	72	170	L	2017			1	72	180	182,88
1744	WHL	CAN	D	2019	35	1	1	1	2	0	0	0	0	100	50	3	100	0	2/9/2001	1	18,6	18,89	5,11	5,11	71	172	R	2019			1	61,32	153,3	180,34
1745	WHL	CAN	F	2019	66	9	1	3	10	2	0	0	2	83,33	91,67	15	86,6666666666667	13,3333333333333	2/19/1999	1	20,57	20,87	6,04	6,4	76	185	R	2017			1	72,48	181,2	193,04
1746	WHL	CAN	D	2019	53	2	1	4	3	0	0	0	0	100	66,67	7	100	0	7/7/2001	3	18,19	18,48	6	6	72	174	L	2019			1	72	180	182,88
1747	WHL	CAN	F	2019	63	29	8	5	37	8	10	3	18	67,27	67,27	63	66,6666666666667	33,3333333333333	7/10/1998	3	21,18	21,48	5,11	5,11	71	180	L	2016			1	61,32	153,3	180,34
1748	WHL	CAN	D	2019	68	3	5	18	8	0	0	0	0	100	37,5	26	100	0	4/24/1999	2	20,39	20,69	6,03	6,3	75	212	L	2017			1	72,36	180,9	190,5
1749	WHL	CAN	F	2019	67	12	8	2	20	1	0	1	1	95,24	61,9	24	91,6666666666667	8,33333333333333	5/21/2001	2	18,32	18,61	6,02	6,2	74	185	L	2019			1	72,24	180,6	187,96
1750	WHL	CAN	F	2019	68	19	17	9	36	8	8	5	16	69,23	51,92	66	68,1818181818182	31,8181818181818	1/5/1999	1	20,69	20,99	5,09	5,9	69	195	R	2017			1	61,08	152,7	175,26
